# Supplementary material for: RNA‐dependent RNA polymerase 1 delays the accumulation of viroids in infected plants
Source: Mol Plant Pathol. 2021 Jul 23;22(10):1195–208. doi: 10.1111/mpp.13104 (PMC8435232; doi:10.1111/mpp.13104)
Supplement: Supplementary file 7 — TABLE S2 Overall features of potato spindle tuber viroid (PSTVd)‐small RNAs (sRNAs) isolated from Nicotiana benthamiana plants infected with PSTVd at 21 days postinoculation [file MPP-22-1195-s001.xlsx]

## Sheet: +21 nt
5'-Position	Sequences	PSTVd-Nb		PSTVd-NtRDR1
		Reads no.	Reads per million	Reads no.	Reads per million
0	CGGAACTAAACTCGTGGTTCC	2	0.15748	3	0.283019
1	GGAACTAAACTCGTGGTTCCT	0	0	0	0
2	GAACTAAACTCGTGGTTCCTG	20	1.5748	15	1.41509
3	AACTAAACTCGTGGTTCCTGT	560	44.0945	194	18.3019
4	ACTAAACTCGTGGTTCCTGTG	1954	153.858	588	55.4717
5	CTAAACTCGTGGTTCCTGTGG	853	67.1654	399	37.6415
6	TAAACTCGTGGTTCCTGTGGT	917	72.2047	389	36.6981
7	AAACTCGTGGTTCCTGTGGTT	709	55.8268	291	27.4528
8	AACTCGTGGTTCCTGTGGTTC	1812	142.677	703	66.3208
9	ACTCGTGGTTCCTGTGGTTCA	7031	553.622	2485	234.434
10	CTCGTGGTTCCTGTGGTTCAC	642	50.5512	264	24.9057
11	TCGTGGTTCCTGTGGTTCACA	10410	819.685	3095	291.981
12	CGTGGTTCCTGTGGTTCACAC	130	10.2362	53	5
13	GTGGTTCCTGTGGTTCACACC	85	6.69291	24	2.26415
14	TGGTTCCTGTGGTTCACACCT	2824	222.362	918	86.6038
15	GGTTCCTGTGGTTCACACCTG	31	2.44094	20	1.88679
16	GTTCCTGTGGTTCACACCTGA	315	24.8031	153	14.434
17	TTCCTGTGGTTCACACCTGAC	1982	156.063	634	59.8113
18	TCCTGTGGTTCACACCTGACC	473	37.2441	159	15
19	CCTGTGGTTCACACCTGACCT	53	4.17323	33	3.11321
20	CTGTGGTTCACACCTGACCTC	267	21.0236	108	10.1887
21	TGTGGTTCACACCTGACCTCC	1571	123.701	548	51.6981
22	GTGGTTCACACCTGACCTCCT	2	0.15748	1	0.0943396
23	TGGTTCACACCTGACCTCCTG	415	32.6772	131	12.3585
24	GGTTCACACCTGACCTCCTGA	1	0.0787402	4	0.377358
25	GTTCACACCTGACCTCCTGAC	25	1.9685	17	1.60377
26	TTCACACCTGACCTCCTGACA	3078	242.362	1143	107.83
27	TCACACCTGACCTCCTGACAA	88	6.92913	35	3.30189
28	CACACCTGACCTCCTGACAAG	86	6.77165	61	5.75472
29	ACACCTGACCTCCTGACAAGA	211	16.6142	85	8.01887
30	CACCTGACCTCCTGACAAGAA	430	33.8583	269	25.3774
31	ACCTGACCTCCTGACAAGAAA	4	0.314961	8	0.754717
32	CCTGACCTCCTGACAAGAAAA	17	1.33858	8	0.754717
33	CTGACCTCCTGACAAGAAAAG	31	2.44094	12	1.13208
34	TGACCTCCTGACAAGAAAAGA	788	62.0472	289	27.2642
35	GACCTCCTGACAAGAAAAGAA	4	0.314961	2	0.188679
36	ACCTCCTGACAAGAAAAGAAA	5	0.393701	1	0.0943396
37	CCTCCTGACAAGAAAAGAAAA	1	0.0787402	0	0
38	CTCCTGACAAGAAAAGAAAAA	1	0.0787402	1	0.0943396
39	TCCTGACAAGAAAAGAAAAAA	19	1.49606	17	1.60377
40	CCTGACAAGAAAAGAAAAAAG	24	1.88976	12	1.13208
41	CTGACAAGAAAAGAAAAAAGA	81	6.37795	39	3.67925
42	TGACAAGAAAAGAAAAAAGAA	1065	83.8583	425	40.0943
43	GACAAGAAAAGAAAAAAGAAG	0	0	1	0.0943396
44	ACAAGAAAAGAAAAAAGAAGG	32	2.51969	15	1.41509
45	CAAGAAAAGAAAAAAGAAGGC	2071	163.071	914	86.2264
46	AAGAAAAGAAAAAAGAAGGCG	130	10.2362	52	4.90566
47	AGAAAAGAAAAAAGAAGGCGG	974	76.6929	460	43.3962
48	GAAAAGAAAAAAGAAGGCGGC	1314	103.465	472	44.5283
49	AAAAGAAAAAAGAAGGCGGCT	1037	81.6535	489	46.1321
50	AAAGAAAAAAGAAGGCGGCTC	2037	160.394	714	67.3585
51	AAGAAAAAAGAAGGCGGCTCG	1130	88.9764	414	39.0566
52	AGAAAAAAGAAGGCGGCTCGG	154	12.126	51	4.81132
53	GAAAAAAGAAGGCGGCTCGGA	48	3.77953	19	1.79245
54	AAAAAAGAAGGCGGCTCGGAG	409	32.2047	156	14.717
55	AAAAAGAAGGCGGCTCGGAGG	247	19.4488	85	8.01887
56	AAAAGAAGGCGGCTCGGAGGA	2439	192.047	756	71.3208
57	AAAGAAGGCGGCTCGGAGGAG	944	74.3307	351	33.1132
58	AAGAAGGCGGCTCGGAGGAGC	233	18.3465	69	6.50943
59	AGAAGGCGGCTCGGAGGAGCG	15	1.1811	11	1.03774
60	GAAGGCGGCTCGGAGGAGCGC	14	1.10236	3	0.283019
61	AAGGCGGCTCGGAGGAGCGCT	0	0	0	0
62	AGGCGGCTCGGAGGAGCGCTT	0	0	0	0
63	GGCGGCTCGGAGGAGCGCTTC	0	0	0	0
64	GCGGCTCGGAGGAGCGCTTCA	2	0.15748	2	0.188679
65	CGGCTCGGAGGAGCGCTTCAG	62	4.88189	19	1.79245
66	GGCTCGGAGGAGCGCTTCAGG	14	1.10236	7	0.660377
67	GCTCGGAGGAGCGCTTCAGGG	14	1.10236	9	0.849057
68	CTCGGAGGAGCGCTTCAGGGA	664	52.2835	294	27.7358
69	TCGGAGGAGCGCTTCAGGGAT	1028	80.9449	427	40.283
70	CGGAGGAGCGCTTCAGGGATC	43	3.38583	22	2.07547
71	GGAGGAGCGCTTCAGGGATCC	5	0.393701	12	1.13208
72	GAGGAGCGCTTCAGGGATCCC	78	6.14173	39	3.67925
73	AGGAGCGCTTCAGGGATCCCC	151	11.8898	56	5.28302
74	GGAGCGCTTCAGGGATCCCCG	43	3.38583	18	1.69811
75	GAGCGCTTCAGGGATCCCCGG	25	1.9685	14	1.32075
76	AGCGCTTCAGGGATCCCCGGG	33	2.59843	24	2.26415
77	GCGCTTCAGGGATCCCCGGGG	17	1.33858	14	1.32075
78	CGCTTCAGGGATCCCCGGGGA	53	4.17323	53	5
79	GCTTCAGGGATCCCCGGGGAA	6	0.472441	2	0.188679
80	CTTCAGGGATCCCCGGGGAAA	7	0.551181	9	0.849057
81	TTCAGGGATCCCCGGGGAAAC	261	20.5512	107	10.0943
82	TCAGGGATCCCCGGGGAAACC	39	3.07087	16	1.50943
83	CAGGGATCCCCGGGGAAACCT	3	0.23622	0	0
84	AGGGATCCCCGGGGAAACCTG	5	0.393701	0	0
85	GGGATCCCCGGGGAAACCTGG	3	0.23622	4	0.377358
86	GGATCCCCGGGGAAACCTGGA	0	0	1	0.0943396
87	GATCCCCGGGGAAACCTGGAG	0	0	0	0
88	ATCCCCGGGGAAACCTGGAGC	6	0.472441	4	0.377358
89	TCCCCGGGGAAACCTGGAGCG	2	0.15748	0	0
90	CCCCGGGGAAACCTGGAGCGA	0	0	0	0
91	CCCGGGGAAACCTGGAGCGAA	5	0.393701	2	0.188679
92	CCGGGGAAACCTGGAGCGAAC	11	0.866142	1	0.0943396
93	CGGGGAAACCTGGAGCGAACT	102	8.0315	49	4.62264
94	GGGGAAACCTGGAGCGAACTG	22	1.73228	19	1.79245
95	GGGAAACCTGGAGCGAACTGG	825	64.9606	372	35.0943
96	GGAAACCTGGAGCGAACTGGC	806	63.4646	306	28.8679
97	GAAACCTGGAGCGAACTGGCA	276	21.7323	122	11.5094
98	AAACCTGGAGCGAACTGGCAA	1431	112.677	448	42.2642
99	AACCTGGAGCGAACTGGCAAA	1221	96.1417	496	46.7925
100	ACCTGGAGCGAACTGGCAAAA	36	2.83465	13	1.22642
101	CCTGGAGCGAACTGGCAAAAA	43	3.38583	37	3.49057
102	CTGGAGCGAACTGGCAAAAAA	31	2.44094	13	1.22642
103	TGGAGCGAACTGGCAAAAAAG	1336	105.197	455	42.9245
104	GGAGCGAACTGGCAAAAAAGG	10	0.787402	9	0.849057
105	GAGCGAACTGGCAAAAAAGGA	160	12.5984	72	6.79245
106	AGCGAACTGGCAAAAAAGGAC	614	48.3465	287	27.0755
107	GCGAACTGGCAAAAAAGGACG	19	1.49606	5	0.471698
108	CGAACTGGCAAAAAAGGACGG	2271	178.819	1070	100.943
109	GAACTGGCAAAAAAGGACGGT	153	12.0472	51	4.81132
110	AACTGGCAAAAAAGGACGGTG	472	37.1654	205	19.3396
111	ACTGGCAAAAAAGGACGGTGG	271	21.3386	107	10.0943
112	CTGGCAAAAAAGGACGGTGGG	678	53.3858	197	18.5849
113	TGGCAAAAAAGGACGGTGGGG	601	47.3228	204	19.2453
114	GGCAAAAAAGGACGGTGGGGA	141	11.1024	57	5.37736
115	GCAAAAAAGGACGGTGGGGAG	125	9.84252	59	5.56604
116	CAAAAAAGGACGGTGGGGAGT	4093	322.283	1612	152.075
117	AAAAAAGGACGGTGGGGAGTG	749	58.9764	197	18.5849
118	AAAAAGGACGGTGGGGAGTGC	2445	192.52	761	71.7925
119	AAAAGGACGGTGGGGAGTGCC	6788	534.488	1717	161.981
120	AAAGGACGGTGGGGAGTGCCC	1214	95.5906	409	38.5849
121	AAGGACGGTGGGGAGTGCCCA	901	70.9449	280	26.4151
122	AGGACGGTGGGGAGTGCCCAG	69	5.43307	37	3.49057
123	GGACGGTGGGGAGTGCCCAGC	13	1.02362	6	0.566038
124	GACGGTGGGGAGTGCCCAGCG	0	0	0	0
125	ACGGTGGGGAGTGCCCAGCGG	0	0	0	0
126	CGGTGGGGAGTGCCCAGCGGC	3	0.23622	0	0
127	GGTGGGGAGTGCCCAGCGGCC	5	0.393701	1	0.0943396
128	GTGGGGAGTGCCCAGCGGCCG	15	1.1811	3	0.283019
129	TGGGGAGTGCCCAGCGGCCGA	389	30.6299	90	8.49057
130	GGGGAGTGCCCAGCGGCCGAC	2	0.15748	1	0.0943396
131	GGGAGTGCCCAGCGGCCGACA	6	0.472441	3	0.283019
132	GGAGTGCCCAGCGGCCGACAG	3	0.23622	1	0.0943396
133	GAGTGCCCAGCGGCCGACAGG	27	2.12598	9	0.849057
134	AGTGCCCAGCGGCCGACAGGA	163	12.8346	56	5.28302
135	GTGCCCAGCGGCCGACAGGAG	15	1.1811	9	0.849057
136	TGCCCAGCGGCCGACAGGAGT	2011	158.346	828	78.1132
137	GCCCAGCGGCCGACAGGAGTA	6	0.472441	2	0.188679
138	CCCAGCGGCCGACAGGAGTAA	7	0.551181	5	0.471698
139	CCAGCGGCCGACAGGAGTAAT	69	5.43307	47	4.43396
140	CAGCGGCCGACAGGAGTAATT	151	11.8898	79	7.45283
141	AGCGGCCGACAGGAGTAATTC	1176	92.5984	357	33.6792
142	GCGGCCGACAGGAGTAATTCC	201	15.8268	109	10.283
143	CGGCCGACAGGAGTAATTCCC	1226	96.5354	491	46.3208
144	GGCCGACAGGAGTAATTCCCG	2	0.15748	1	0.0943396
145	GCCGACAGGAGTAATTCCCGC	6	0.472441	2	0.188679
146	CCGACAGGAGTAATTCCCGCC	44	3.46457	14	1.32075
147	CGACAGGAGTAATTCCCGCCG	0	0	0	0
148	GACAGGAGTAATTCCCGCCGA	0	0	0	0
149	ACAGGAGTAATTCCCGCCGAA	75	5.90551	27	2.54717
150	CAGGAGTAATTCCCGCCGAAA	0	0	2	0.188679
151	AGGAGTAATTCCCGCCGAAAC	3	0.23622	3	0.283019
152	GGAGTAATTCCCGCCGAAACA	4	0.314961	0	0
153	GAGTAATTCCCGCCGAAACAG	12	0.944882	4	0.377358
154	AGTAATTCCCGCCGAAACAGG	17	1.33858	4	0.377358
155	GTAATTCCCGCCGAAACAGGG	1	0.0787402	2	0.188679
156	TAATTCCCGCCGAAACAGGGT	10	0.787402	4	0.377358
157	AATTCCCGCCGAAACAGGGTT	19	1.49606	15	1.41509
158	ATTCCCGCCGAAACAGGGTTT	26	2.04724	7	0.660377
159	TTCCCGCCGAAACAGGGTTTT	154	12.126	64	6.03774
160	TCCCGCCGAAACAGGGTTTTC	63	4.96063	34	3.20755
161	CCCGCCGAAACAGGGTTTTCA	4	0.314961	4	0.377358
162	CCGCCGAAACAGGGTTTTCAC	14	1.10236	4	0.377358
163	CGCCGAAACAGGGTTTTCACC	68	5.35433	34	3.20755
164	GCCGAAACAGGGTTTTCACCC	1	0.0787402	0	0
165	CCGAAACAGGGTTTTCACCCT	0	0	2	0.188679
166	CGAAACAGGGTTTTCACCCTT	1	0.0787402	2	0.188679
167	GAAACAGGGTTTTCACCCTTC	2	0.15748	5	0.471698
168	AAACAGGGTTTTCACCCTTCC	32	2.51969	18	1.69811
169	AACAGGGTTTTCACCCTTCCT	18	1.41732	3	0.283019
170	ACAGGGTTTTCACCCTTCCTT	5	0.393701	6	0.566038
171	CAGGGTTTTCACCCTTCCTTT	43	3.38583	27	2.54717
172	AGGGTTTTCACCCTTCCTTTC	24	1.88976	15	1.41509
173	GGGTTTTCACCCTTCCTTTCT	4	0.314961	7	0.660377
174	GGTTTTCACCCTTCCTTTCTT	19	1.49606	5	0.471698
175	GTTTTCACCCTTCCTTTCTTC	82	6.45669	45	4.24528
176	TTTTCACCCTTCCTTTCTTCG	979	77.0866	410	38.6792
177	TTTCACCCTTCCTTTCTTCGG	899	70.7874	348	32.8302
178	TTCACCCTTCCTTTCTTCGGG	1069	84.1732	450	42.4528
179	TCACCCTTCCTTTCTTCGGGT	31	2.44094	8	0.754717
180	CACCCTTCCTTTCTTCGGGTG	0	0	0	0
181	ACCCTTCCTTTCTTCGGGTGT	0	0	0	0
182	CCCTTCCTTTCTTCGGGTGTC	32	2.51969	7	0.660377
183	CCTTCCTTTCTTCGGGTGTCC	18	1.41732	10	0.943396
184	CTTCCTTTCTTCGGGTGTCCT	934	73.5433	421	39.717
185	TTCCTTTCTTCGGGTGTCCTT	2443	192.362	873	82.3585
186	TCCTTTCTTCGGGTGTCCTTC	1433	112.835	542	51.1321
187	CCTTTCTTCGGGTGTCCTTCC	14	1.10236	14	1.32075
188	CTTTCTTCGGGTGTCCTTCCT	162	12.7559	51	4.81132
189	TTTCTTCGGGTGTCCTTCCTC	100	7.87402	48	4.5283
190	TTCTTCGGGTGTCCTTCCTCG	97	7.6378	18	1.69811
191	TCTTCGGGTGTCCTTCCTCGC	470	37.0079	147	13.8679
192	CTTCGGGTGTCCTTCCTCGCG	595	46.8504	200	18.8679
193	TTCGGGTGTCCTTCCTCGCGC	4121	324.488	1247	117.642
194	TCGGGTGTCCTTCCTCGCGCC	11968	942.362	3404	321.132
195	CGGGTGTCCTTCCTCGCGCCC	3	0.23622	3	0.283019
196	GGGTGTCCTTCCTCGCGCCCG	0	0	0	0
197	GGTGTCCTTCCTCGCGCCCGC	66	5.19685	22	2.07547
198	GTGTCCTTCCTCGCGCCCGCA	43	3.38583	31	2.92453
199	TGTCCTTCCTCGCGCCCGCAG	559	44.0157	211	19.9057
200	GTCCTTCCTCGCGCCCGCAGG	0	0	0	0
201	TCCTTCCTCGCGCCCGCAGGA	44	3.46457	28	2.64151
202	CCTTCCTCGCGCCCGCAGGAC	5	0.393701	1	0.0943396
203	CTTCCTCGCGCCCGCAGGACC	686	54.0157	239	22.5472
204	TTCCTCGCGCCCGCAGGACCA	3186	250.866	884	83.3962
205	TCCTCGCGCCCGCAGGACCAC	1044	82.2047	280	26.4151
206	CCTCGCGCCCGCAGGACCACC	50	3.93701	34	3.20755
207	CTCGCGCCCGCAGGACCACCC	385	30.315	166	15.6604
208	TCGCGCCCGCAGGACCACCCC	12473	982.126	3547	334.623
209	CGCGCCCGCAGGACCACCCCT	83	6.53543	32	3.01887
210	GCGCCCGCAGGACCACCCCTC	13	1.02362	5	0.471698
211	CGCCCGCAGGACCACCCCTCG	81	6.37795	36	3.39623
212	GCCCGCAGGACCACCCCTCGC	3	0.23622	2	0.188679
213	CCCGCAGGACCACCCCTCGCC	58	4.56693	32	3.01887
214	CCGCAGGACCACCCCTCGCCC	15	1.1811	5	0.471698
215	CGCAGGACCACCCCTCGCCCC	246	19.3701	95	8.96226
216	GCAGGACCACCCCTCGCCCCC	40	3.14961	20	1.88679
217	CAGGACCACCCCTCGCCCCCT	941	74.0945	507	47.8302
218	AGGACCACCCCTCGCCCCCTT	15	1.1811	8	0.754717
219	GGACCACCCCTCGCCCCCTTT	5	0.393701	0	0
220	GACCACCCCTCGCCCCCTTTG	1	0.0787402	0	0
221	ACCACCCCTCGCCCCCTTTGC	158	12.4409	62	5.84906
222	CCACCCCTCGCCCCCTTTGCG	97	7.6378	65	6.13208
223	CACCCCTCGCCCCCTTTGCGC	33	2.59843	27	2.54717
224	ACCCCTCGCCCCCTTTGCGCT	63	4.96063	29	2.73585
225	CCCCTCGCCCCCTTTGCGCTG	109	8.58268	90	8.49057
226	CCCTCGCCCCCTTTGCGCTGT	5	0.393701	12	1.13208
227	CCTCGCCCCCTTTGCGCTGTC	412	32.4409	122	11.5094
228	CTCGCCCCCTTTGCGCTGTCG	116	9.13386	85	8.01887
229	TCGCCCCCTTTGCGCTGTCGC	2628	206.929	1088	102.642
230	CGCCCCCTTTGCGCTGTCGCT	47	3.70079	35	3.30189
231	GCCCCCTTTGCGCTGTCGCTT	5	0.393701	0	0
232	CCCCCTTTGCGCTGTCGCTTC	92	7.24409	46	4.33962
233	CCCCTTTGCGCTGTCGCTTCG	17	1.33858	13	1.22642
234	CCCTTTGCGCTGTCGCTTCGG	16	1.25984	6	0.566038
235	CCTTTGCGCTGTCGCTTCGGC	89	7.00787	28	2.64151
236	CTTTGCGCTGTCGCTTCGGCT	726	57.1654	303	28.5849
237	TTTGCGCTGTCGCTTCGGCTA	2242	176.535	818	77.1698
238	TTGCGCTGTCGCTTCGGCTAC	4968	391.181	1759	165.943
239	TGCGCTGTCGCTTCGGCTACT	1232	97.0079	352	33.2075
240	GCGCTGTCGCTTCGGCTACTA	25	1.9685	9	0.849057
241	CGCTGTCGCTTCGGCTACTAC	36	2.83465	17	1.60377
242	GCTGTCGCTTCGGCTACTACC	33	2.59843	18	1.69811
243	CTGTCGCTTCGGCTACTACCC	8540	672.441	2873	271.038
244	TGTCGCTTCGGCTACTACCCG	837	65.9055	267	25.1887
245	GTCGCTTCGGCTACTACCCGG	35	2.75591	33	3.11321
246	TCGCTTCGGCTACTACCCGGT	4867	383.228	1775	167.453
247	CGCTTCGGCTACTACCCGGTG	223	17.5591	97	9.15094
248	GCTTCGGCTACTACCCGGTGG	52	4.09449	32	3.01887
249	CTTCGGCTACTACCCGGTGGA	282	22.2047	109	10.283
250	TTCGGCTACTACCCGGTGGAA	0	0	0	0
251	TCGGCTACTACCCGGTGGAAA	553	43.5433	211	19.9057
252	CGGCTACTACCCGGTGGAAAC	22	1.73228	4	0.377358
253	GGCTACTACCCGGTGGAAACA	0	0	1	0.0943396
254	GCTACTACCCGGTGGAAACAA	0	0	0	0
255	CTACTACCCGGTGGAAACAAC	122	9.6063	66	6.22642
256	TACTACCCGGTGGAAACAACT	429	33.7795	179	16.8868
257	ACTACCCGGTGGAAACAACTG	31	2.44094	14	1.32075
258	CTACCCGGTGGAAACAACTGA	2331	183.543	1040	98.1132
259	TACCCGGTGGAAACAACTGAA	543	42.7559	209	19.717
260	ACCCGGTGGAAACAACTGAAG	34	2.67717	21	1.98113
261	CCCGGTGGAAACAACTGAAGC	76	5.98425	41	3.86792
262	CCGGTGGAAACAACTGAAGCT	58	4.56693	22	2.07547
263	CGGTGGAAACAACTGAAGCTC	1923	151.417	921	86.8868
264	GGTGGAAACAACTGAAGCTCC	765	60.2362	329	31.0377
265	GTGGAAACAACTGAAGCTCCC	374	29.4488	128	12.0755
266	TGGAAACAACTGAAGCTCCCG	10003	787.638	4015	378.774
267	GGAAACAACTGAAGCTCCCGA	116	9.13386	53	5
268	GAAACAACTGAAGCTCCCGAG	632	49.7638	149	14.0566
269	AAACAACTGAAGCTCCCGAGA	1616	127.244	569	53.6792
270	AACAACTGAAGCTCCCGAGAA	1662	130.866	435	41.0377
271	ACAACTGAAGCTCCCGAGAAC	19	1.49606	7	0.660377
272	CAACTGAAGCTCCCGAGAACC	126	9.92126	67	6.32075
273	AACTGAAGCTCCCGAGAACCG	158	12.4409	68	6.41509
274	ACTGAAGCTCCCGAGAACCGC	1906	150.079	476	44.9057
275	CTGAAGCTCCCGAGAACCGCT	564	44.4094	222	20.9434
276	TGAAGCTCCCGAGAACCGCTT	794	62.5197	277	26.1321
277	GAAGCTCCCGAGAACCGCTTT	7	0.551181	3	0.283019
278	AAGCTCCCGAGAACCGCTTTT	111	8.74016	26	2.45283
279	AGCTCCCGAGAACCGCTTTTT	45	3.54331	20	1.88679
280	GCTCCCGAGAACCGCTTTTTC	10	0.787402	2	0.188679
281	CTCCCGAGAACCGCTTTTTCT	139	10.9449	77	7.26415
282	TCCCGAGAACCGCTTTTTCTC	191	15.0394	94	8.86792
283	CCCGAGAACCGCTTTTTCTCT	2	0.15748	0	0
284	CCGAGAACCGCTTTTTCTCTA	2	0.15748	3	0.283019
285	CGAGAACCGCTTTTTCTCTAT	2	0.15748	6	0.566038
286	GAGAACCGCTTTTTCTCTATC	0	0	1	0.0943396
287	AGAACCGCTTTTTCTCTATCT	33	2.59843	29	2.73585
288	GAACCGCTTTTTCTCTATCTT	27	2.12598	27	2.54717
289	AACCGCTTTTTCTCTATCTTA	110	8.66142	80	7.54717
290	ACCGCTTTTTCTCTATCTTAC	39	3.07087	21	1.98113
291	CCGCTTTTTCTCTATCTTACT	7	0.551181	3	0.283019
292	CGCTTTTTCTCTATCTTACTT	17	1.33858	11	1.03774
293	GCTTTTTCTCTATCTTACTTG	13	1.02362	18	1.69811
294	CTTTTTCTCTATCTTACTTGC	175	13.7795	135	12.7358
295	TTTTTCTCTATCTTACTTGCT	132	10.3937	102	9.62264
296	TTTTCTCTATCTTACTTGCTC	286	22.5197	156	14.717
297	TTTCTCTATCTTACTTGCTCC	277	21.811	163	15.3774
298	TTCTCTATCTTACTTGCTCCG	215	16.9291	135	12.7358
299	TCTCTATCTTACTTGCTCCGG	401	31.5748	186	17.5472
300	CTCTATCTTACTTGCTCCGGG	103	8.11024	75	7.07547
301	TCTATCTTACTTGCTCCGGGG	2789	219.606	1223	115.377
302	CTATCTTACTTGCTCCGGGGC	238	18.7402	94	8.86792
303	TATCTTACTTGCTCCGGGGCG	2036	160.315	840	79.2453
304	ATCTTACTTGCTCCGGGGCGA	61	4.80315	21	1.98113
305	TCTTACTTGCTCCGGGGCGAG	23	1.81102	12	1.13208
306	CTTACTTGCTCCGGGGCGAGG	3	0.23622	1	0.0943396
307	TTACTTGCTCCGGGGCGAGGG	196	15.4331	63	5.9434
308	TACTTGCTCCGGGGCGAGGGT	53	4.17323	11	1.03774
309	ACTTGCTCCGGGGCGAGGGTG	17	1.33858	12	1.13208
310	CTTGCTCCGGGGCGAGGGTGT	38	2.99213	20	1.88679
311	TTGCTCCGGGGCGAGGGTGTT	1115	87.7953	442	41.6981
312	TGCTCCGGGGCGAGGGTGTTT	804	63.3071	319	30.0943
313	GCTCCGGGGCGAGGGTGTTTA	0	0	1	0.0943396
314	CTCCGGGGCGAGGGTGTTTAG	152	11.9685	57	5.37736
315	TCCGGGGCGAGGGTGTTTAGC	3629	285.748	1087	102.547
316	CCGGGGCGAGGGTGTTTAGCC	1	0.0787402	4	0.377358
317	CGGGGCGAGGGTGTTTAGCCC	0	0	0	0
318	GGGGCGAGGGTGTTTAGCCCT	0	0	0	0
319	GGGCGAGGGTGTTTAGCCCTT	0	0	0	0
320	GGCGAGGGTGTTTAGCCCTTG	0	0	0	0
321	GCGAGGGTGTTTAGCCCTTGG	0	0	0	0
322	CGAGGGTGTTTAGCCCTTGGA	0	0	0	0
323	GAGGGTGTTTAGCCCTTGGAA	0	0	0	0
324	AGGGTGTTTAGCCCTTGGAAC	4	0.314961	0	0
325	GGGTGTTTAGCCCTTGGAACC	1	0.0787402	2	0.188679
326	GGTGTTTAGCCCTTGGAACCG	13	1.02362	12	1.13208
327	GTGTTTAGCCCTTGGAACCGC	174	13.7008	66	6.22642
328	TGTTTAGCCCTTGGAACCGCA	13970	1100	4231	399.151
329	GTTTAGCCCTTGGAACCGCAG	31	2.44094	14	1.32075
330	TTTAGCCCTTGGAACCGCAGT	25097	1976.14	7745	730.66
331	TTAGCCCTTGGAACCGCAGTT	8414	662.52	2428	229.057
332	TAGCCCTTGGAACCGCAGTTG	4051	318.976	1500	141.509
333	AGCCCTTGGAACCGCAGTTGG	108	8.50394	50	4.71698
334	GCCCTTGGAACCGCAGTTGGT	2	0.15748	2	0.188679
335	CCCTTGGAACCGCAGTTGGTT	6	0.472441	2	0.188679
336	CCTTGGAACCGCAGTTGGTTC	0	0	0	0
337	CTTGGAACCGCAGTTGGTTCC	0	0	0	0
338	TTGGAACCGCAGTTGGTTCCT	0	0	0	0
339	TGGAACCGCAGTTGGTTCCTC	0	0	0	0
340	GGAACCGCAGTTGGTTCCTCG	0	0	0	0
341	GAACCGCAGTTGGTTCCTCGG	0	0	0	0
342	AACCGCAGTTGGTTCCTCGGA	15	1.1811	9	0.849057
343	ACCGCAGTTGGTTCCTCGGAA	48	3.77953	23	2.16981
344	CCGCAGTTGGTTCCTCGGAAC	22	1.73228	5	0.471698
345	CGCAGTTGGTTCCTCGGAACT	20	1.5748	16	1.50943
346	GCAGTTGGTTCCTCGGAACTA	35	2.75591	29	2.73585
347	CAGTTGGTTCCTCGGAACTAA	2	0.15748	2	0.188679
348	AGTTGGTTCCTCGGAACTAAA	0	0	0	0
349	GTTGGTTCCTCGGAACTAAAC	0	0	0	0
350	TTGGTTCCTCGGAACTAAACT	0	0	0	0
351	TGGTTCCTCGGAACTAAACTC	21	1.65354	5	0.471698
352	GGTTCCTCGGAACTAAACTCG	72	5.66929	25	2.35849
353	GTTCCTCGGAACTAAACTCGT	116	9.13386	49	4.62264
354	TTCCTCGGAACTAAACTCGTG	10528	828.976	3869	365
355	TCCTCGGAACTAAACTCGTGG	2507	197.402	739	69.717
356	CCTCGGAACTAAACTCGTGGT	123	9.68504	53	5
357	CTCGGAACTAAACTCGTGGTT	1308	102.992	574	54.1509
358	TCGGAACTAAACTCGTGGTTC	20870	1643.31	6819	643.302

## Sheet: +22 nt
5'-Position	Sequences	PSTVd-Nb		PSTVd-NtRDR1
		Reads no.	Reads per million	Reads no.	Reads per million
0	CGGAACTAAACTCGTGGTTCCT	0	0	0	0
1	GGAACTAAACTCGTGGTTCCTG	0	0	0	0
2	GAACTAAACTCGTGGTTCCTGT	9	0.708661	2	0.188679
3	AACTAAACTCGTGGTTCCTGTG	564	44.4094	217	20.4717
4	ACTAAACTCGTGGTTCCTGTGG	91	7.16535	43	4.0566
5	CTAAACTCGTGGTTCCTGTGGT	237	18.6614	125	11.7925
6	TAAACTCGTGGTTCCTGTGGTT	9580	754.331	4229	398.962
7	AAACTCGTGGTTCCTGTGGTTC	1119	88.1102	464	43.7736
8	AACTCGTGGTTCCTGTGGTTCA	2805	220.866	1156	109.057
9	ACTCGTGGTTCCTGTGGTTCAC	745	58.6614	278	26.2264
10	CTCGTGGTTCCTGTGGTTCACA	3142	247.402	1466	138.302
11	TCGTGGTTCCTGTGGTTCACAC	918	72.2835	278	26.2264
12	CGTGGTTCCTGTGGTTCACACC	401	31.5748	154	14.5283
13	GTGGTTCCTGTGGTTCACACCT	6	0.472441	12	1.13208
14	TGGTTCCTGTGGTTCACACCTG	4270	336.22	1628	153.585
15	GGTTCCTGTGGTTCACACCTGA	30	2.3622	18	1.69811
16	GTTCCTGTGGTTCACACCTGAC	55	4.33071	18	1.69811
17	TTCCTGTGGTTCACACCTGACC	4590	361.417	1661	156.698
18	TCCTGTGGTTCACACCTGACCT	803	63.2283	427	40.283
19	CCTGTGGTTCACACCTGACCTC	51	4.01575	33	3.11321
20	CTGTGGTTCACACCTGACCTCC	197	15.5118	72	6.79245
21	TGTGGTTCACACCTGACCTCCT	267	21.0236	114	10.7547
22	GTGGTTCACACCTGACCTCCTG	4	0.314961	2	0.188679
23	TGGTTCACACCTGACCTCCTGA	373	29.3701	187	17.6415
24	GGTTCACACCTGACCTCCTGAC	6	0.472441	3	0.283019
25	GTTCACACCTGACCTCCTGACA	13	1.02362	3	0.283019
26	TTCACACCTGACCTCCTGACAA	447	35.1969	176	16.6038
27	TCACACCTGACCTCCTGACAAG	1871	147.323	902	85.0943
28	CACACCTGACCTCCTGACAAGA	423	33.3071	278	26.2264
29	ACACCTGACCTCCTGACAAGAA	50	3.93701	33	3.11321
30	CACCTGACCTCCTGACAAGAAA	126	9.92126	86	8.11321
31	ACCTGACCTCCTGACAAGAAAA	4	0.314961	2	0.188679
32	CCTGACCTCCTGACAAGAAAAG	186	14.6457	152	14.3396
33	CTGACCTCCTGACAAGAAAAGA	54	4.25197	41	3.86792
34	TGACCTCCTGACAAGAAAAGAA	655	51.5748	289	27.2642
35	GACCTCCTGACAAGAAAAGAAA	0	0	0	0
36	ACCTCCTGACAAGAAAAGAAAA	0	0	0	0
37	CCTCCTGACAAGAAAAGAAAAA	2	0.15748	4	0.377358
38	CTCCTGACAAGAAAAGAAAAAA	0	0	3	0.283019
39	TCCTGACAAGAAAAGAAAAAAG	242	19.0551	111	10.4717
40	CCTGACAAGAAAAGAAAAAAGA	88	6.92913	28	2.64151
41	CTGACAAGAAAAGAAAAAAGAA	153	12.0472	88	8.30189
42	TGACAAGAAAAGAAAAAAGAAG	664	52.2835	279	26.3208
43	GACAAGAAAAGAAAAAAGAAGG	10	0.787402	3	0.283019
44	ACAAGAAAAGAAAAAAGAAGGC	157	12.3622	51	4.81132
45	CAAGAAAAGAAAAAAGAAGGCG	438	34.4882	179	16.8868
46	AAGAAAAGAAAAAAGAAGGCGG	405	31.8898	184	17.3585
47	AGAAAAGAAAAAAGAAGGCGGC	5383	423.858	2135	201.415
48	GAAAAGAAAAAAGAAGGCGGCT	201	15.8268	104	9.81132
49	AAAAGAAAAAAGAAGGCGGCTC	589	46.378	213	20.0943
50	AAAGAAAAAAGAAGGCGGCTCG	547	43.0709	233	21.9811
51	AAGAAAAAAGAAGGCGGCTCGG	143	11.2598	54	5.09434
52	AGAAAAAAGAAGGCGGCTCGGA	39	3.07087	18	1.69811
53	GAAAAAAGAAGGCGGCTCGGAG	20	1.5748	8	0.754717
54	AAAAAAGAAGGCGGCTCGGAGG	93	7.32283	30	2.83019
55	AAAAAGAAGGCGGCTCGGAGGA	328	25.8268	105	9.90566
56	AAAAGAAGGCGGCTCGGAGGAG	307	24.1732	117	11.0377
57	AAAGAAGGCGGCTCGGAGGAGC	417	32.8346	179	16.8868
58	AAGAAGGCGGCTCGGAGGAGCG	25	1.9685	8	0.754717
59	AGAAGGCGGCTCGGAGGAGCGC	10	0.787402	11	1.03774
60	GAAGGCGGCTCGGAGGAGCGCT	2	0.15748	3	0.283019
61	AAGGCGGCTCGGAGGAGCGCTT	0	0	0	0
62	AGGCGGCTCGGAGGAGCGCTTC	0	0	0	0
63	GGCGGCTCGGAGGAGCGCTTCA	0	0	0	0
64	GCGGCTCGGAGGAGCGCTTCAG	6	0.472441	1	0.0943396
65	CGGCTCGGAGGAGCGCTTCAGG	498	39.2126	297	28.0189
66	GGCTCGGAGGAGCGCTTCAGGG	16	1.25984	9	0.849057
67	GCTCGGAGGAGCGCTTCAGGGA	35	2.75591	11	1.03774
68	CTCGGAGGAGCGCTTCAGGGAT	120	9.44882	63	5.9434
69	TCGGAGGAGCGCTTCAGGGATC	2442	192.283	1001	94.434
70	CGGAGGAGCGCTTCAGGGATCC	108	8.50394	76	7.16981
71	GGAGGAGCGCTTCAGGGATCCC	13	1.02362	10	0.943396
72	GAGGAGCGCTTCAGGGATCCCC	51	4.01575	28	2.64151
73	AGGAGCGCTTCAGGGATCCCCG	32	2.51969	21	1.98113
74	GGAGCGCTTCAGGGATCCCCGG	35	2.75591	14	1.32075
75	GAGCGCTTCAGGGATCCCCGGG	46	3.62205	35	3.30189
76	AGCGCTTCAGGGATCCCCGGGG	155	12.2047	83	7.83019
77	GCGCTTCAGGGATCCCCGGGGA	27	2.12598	12	1.13208
78	CGCTTCAGGGATCCCCGGGGAA	62	4.88189	57	5.37736
79	GCTTCAGGGATCCCCGGGGAAA	8	0.629921	6	0.566038
80	CTTCAGGGATCCCCGGGGAAAC	19	1.49606	13	1.22642
81	TTCAGGGATCCCCGGGGAAACC	143	11.2598	38	3.58491
82	TCAGGGATCCCCGGGGAAACCT	32	2.51969	14	1.32075
83	CAGGGATCCCCGGGGAAACCTG	0	0	0	0
84	AGGGATCCCCGGGGAAACCTGG	26	2.04724	18	1.69811
85	GGGATCCCCGGGGAAACCTGGA	68	5.35433	32	3.01887
86	GGATCCCCGGGGAAACCTGGAG	0	0	0	0
87	GATCCCCGGGGAAACCTGGAGC	3	0.23622	3	0.283019
88	ATCCCCGGGGAAACCTGGAGCG	0	0	0	0
89	TCCCCGGGGAAACCTGGAGCGA	3	0.23622	1	0.0943396
90	CCCCGGGGAAACCTGGAGCGAA	1	0.0787402	2	0.188679
91	CCCGGGGAAACCTGGAGCGAAC	132	10.3937	46	4.33962
92	CCGGGGAAACCTGGAGCGAACT	10	0.787402	9	0.849057
93	CGGGGAAACCTGGAGCGAACTG	51	4.01575	31	2.92453
94	GGGGAAACCTGGAGCGAACTGG	841	66.2205	369	34.8113
95	GGGAAACCTGGAGCGAACTGGC	374	29.4488	136	12.8302
96	GGAAACCTGGAGCGAACTGGCA	64	5.03937	27	2.54717
97	GAAACCTGGAGCGAACTGGCAA	87	6.85039	31	2.92453
98	AAACCTGGAGCGAACTGGCAAA	2910	229.134	1241	117.075
99	AACCTGGAGCGAACTGGCAAAA	247	19.4488	71	6.69811
100	ACCTGGAGCGAACTGGCAAAAA	41	3.22835	9	0.849057
101	CCTGGAGCGAACTGGCAAAAAA	74	5.82677	49	4.62264
102	CTGGAGCGAACTGGCAAAAAAG	240	18.8976	124	11.6981
103	TGGAGCGAACTGGCAAAAAAGG	623	49.0551	187	17.6415
104	GGAGCGAACTGGCAAAAAAGGA	17	1.33858	4	0.377358
105	GAGCGAACTGGCAAAAAAGGAC	73	5.74803	29	2.73585
106	AGCGAACTGGCAAAAAAGGACG	150	11.811	60	5.66038
107	GCGAACTGGCAAAAAAGGACGG	152	11.9685	88	8.30189
108	CGAACTGGCAAAAAAGGACGGT	691	54.4094	318	30
109	GAACTGGCAAAAAAGGACGGTG	38	2.99213	17	1.60377
110	AACTGGCAAAAAAGGACGGTGG	231	18.189	100	9.43396
111	ACTGGCAAAAAAGGACGGTGGG	61	4.80315	23	2.16981
112	CTGGCAAAAAAGGACGGTGGGG	763	60.0787	361	34.0566
113	TGGCAAAAAAGGACGGTGGGGA	146	11.4961	60	5.66038
114	GGCAAAAAAGGACGGTGGGGAG	94	7.40157	40	3.77358
115	GCAAAAAAGGACGGTGGGGAGT	115	9.05512	54	5.09434
116	CAAAAAAGGACGGTGGGGAGTG	1890	148.819	655	61.7925
117	AAAAAAGGACGGTGGGGAGTGC	712	56.063	219	20.6604
118	AAAAAGGACGGTGGGGAGTGCC	5095	401.181	1500	141.509
119	AAAAGGACGGTGGGGAGTGCCC	882	69.4488	304	28.6792
120	AAAGGACGGTGGGGAGTGCCCA	554	43.622	179	16.8868
121	AAGGACGGTGGGGAGTGCCCAG	246	19.3701	110	10.3774
122	AGGACGGTGGGGAGTGCCCAGC	261	20.5512	119	11.2264
123	GGACGGTGGGGAGTGCCCAGCG	0	0	0	0
124	GACGGTGGGGAGTGCCCAGCGG	0	0	0	0
125	ACGGTGGGGAGTGCCCAGCGGC	2	0.15748	4	0.377358
126	CGGTGGGGAGTGCCCAGCGGCC	5	0.393701	2	0.188679
127	GGTGGGGAGTGCCCAGCGGCCG	0	0	0	0
128	GTGGGGAGTGCCCAGCGGCCGA	15	1.1811	8	0.754717
129	TGGGGAGTGCCCAGCGGCCGAC	73	5.74803	22	2.07547
130	GGGGAGTGCCCAGCGGCCGACA	2	0.15748	0	0
131	GGGAGTGCCCAGCGGCCGACAG	0	0	0	0
132	GGAGTGCCCAGCGGCCGACAGG	12	0.944882	9	0.849057
133	GAGTGCCCAGCGGCCGACAGGA	18	1.41732	6	0.566038
134	AGTGCCCAGCGGCCGACAGGAG	31	2.44094	34	3.20755
135	GTGCCCAGCGGCCGACAGGAGT	30	2.3622	6	0.566038
136	TGCCCAGCGGCCGACAGGAGTA	941	74.0945	492	46.4151
137	GCCCAGCGGCCGACAGGAGTAA	0	0	1	0.0943396
138	CCCAGCGGCCGACAGGAGTAAT	29	2.28346	28	2.64151
139	CCAGCGGCCGACAGGAGTAATT	132	10.3937	90	8.49057
140	CAGCGGCCGACAGGAGTAATTC	3945	310.63	2170	204.717
141	AGCGGCCGACAGGAGTAATTCC	885	69.685	283	26.6981
142	GCGGCCGACAGGAGTAATTCCC	176	13.8583	80	7.54717
143	CGGCCGACAGGAGTAATTCCCG	102	8.0315	46	4.33962
144	GGCCGACAGGAGTAATTCCCGC	6	0.472441	0	0
145	GCCGACAGGAGTAATTCCCGCC	11	0.866142	7	0.660377
146	CCGACAGGAGTAATTCCCGCCG	0	0	0	0
147	CGACAGGAGTAATTCCCGCCGA	0	0	0	0
148	GACAGGAGTAATTCCCGCCGAA	1	0.0787402	0	0
149	ACAGGAGTAATTCCCGCCGAAA	26	2.04724	11	1.03774
150	CAGGAGTAATTCCCGCCGAAAC	8	0.629921	3	0.283019
151	AGGAGTAATTCCCGCCGAAACA	1	0.0787402	2	0.188679
152	GGAGTAATTCCCGCCGAAACAG	0	0	0	0
153	GAGTAATTCCCGCCGAAACAGG	3	0.23622	1	0.0943396
154	AGTAATTCCCGCCGAAACAGGG	1	0.0787402	0	0
155	GTAATTCCCGCCGAAACAGGGT	0	0	0	0
156	TAATTCCCGCCGAAACAGGGTT	96	7.55906	50	4.71698
157	AATTCCCGCCGAAACAGGGTTT	11	0.866142	4	0.377358
158	ATTCCCGCCGAAACAGGGTTTT	9	0.708661	11	1.03774
159	TTCCCGCCGAAACAGGGTTTTC	516	40.6299	195	18.3962
160	TCCCGCCGAAACAGGGTTTTCA	29	2.28346	25	2.35849
161	CCCGCCGAAACAGGGTTTTCAC	10	0.787402	0	0
162	CCGCCGAAACAGGGTTTTCACC	81	6.37795	27	2.54717
163	CGCCGAAACAGGGTTTTCACCC	23	1.81102	17	1.60377
164	GCCGAAACAGGGTTTTCACCCT	0	0	0	0
165	CCGAAACAGGGTTTTCACCCTT	6	0.472441	2	0.188679
166	CGAAACAGGGTTTTCACCCTTC	10	0.787402	1	0.0943396
167	GAAACAGGGTTTTCACCCTTCC	42	3.30709	22	2.07547
168	AAACAGGGTTTTCACCCTTCCT	8	0.629921	6	0.566038
169	AACAGGGTTTTCACCCTTCCTT	6	0.472441	2	0.188679
170	ACAGGGTTTTCACCCTTCCTTT	10	0.787402	3	0.283019
171	CAGGGTTTTCACCCTTCCTTTC	92	7.24409	46	4.33962
172	AGGGTTTTCACCCTTCCTTTCT	17	1.33858	9	0.849057
173	GGGTTTTCACCCTTCCTTTCTT	10	0.787402	0	0
174	GGTTTTCACCCTTCCTTTCTTC	2	0.15748	0	0
175	GTTTTCACCCTTCCTTTCTTCG	5	0.393701	2	0.188679
176	TTTTCACCCTTCCTTTCTTCGG	683	53.7795	229	21.6038
177	TTTCACCCTTCCTTTCTTCGGG	267	21.0236	139	13.1132
178	TTCACCCTTCCTTTCTTCGGGT	23	1.81102	14	1.32075
179	TCACCCTTCCTTTCTTCGGGTG	0	0	0	0
180	CACCCTTCCTTTCTTCGGGTGT	0	0	0	0
181	ACCCTTCCTTTCTTCGGGTGTC	10	0.787402	5	0.471698
182	CCCTTCCTTTCTTCGGGTGTCC	26	2.04724	14	1.32075
183	CCTTCCTTTCTTCGGGTGTCCT	28	2.20472	16	1.50943
184	CTTCCTTTCTTCGGGTGTCCTT	1111	87.4803	613	57.8302
185	TTCCTTTCTTCGGGTGTCCTTC	8904	701.102	3274	308.868
186	TCCTTTCTTCGGGTGTCCTTCC	1027	80.8661	422	39.8113
187	CCTTTCTTCGGGTGTCCTTCCT	12	0.944882	9	0.849057
188	CTTTCTTCGGGTGTCCTTCCTC	249	19.6063	104	9.81132
189	TTTCTTCGGGTGTCCTTCCTCG	68	5.35433	27	2.54717
190	TTCTTCGGGTGTCCTTCCTCGC	186	14.6457	62	5.84906
191	TCTTCGGGTGTCCTTCCTCGCG	1432	112.756	569	53.6792
192	CTTCGGGTGTCCTTCCTCGCGC	151	11.8898	76	7.16981
193	TTCGGGTGTCCTTCCTCGCGCC	13676	1076.85	4460	420.755
194	TCGGGTGTCCTTCCTCGCGCCC	352	27.7165	111	10.4717
195	CGGGTGTCCTTCCTCGCGCCCG	0	0	0	0
196	GGGTGTCCTTCCTCGCGCCCGC	4	0.314961	0	0
197	GGTGTCCTTCCTCGCGCCCGCA	32	2.51969	9	0.849057
198	GTGTCCTTCCTCGCGCCCGCAG	5	0.393701	5	0.471698
199	TGTCCTTCCTCGCGCCCGCAGG	128	10.0787	56	5.28302
200	GTCCTTCCTCGCGCCCGCAGGA	0	0	0	0
201	TCCTTCCTCGCGCCCGCAGGAC	224	17.6378	83	7.83019
202	CCTTCCTCGCGCCCGCAGGACC	114	8.97638	54	5.09434
203	CTTCCTCGCGCCCGCAGGACCA	490	38.5827	298	28.1132
204	TTCCTCGCGCCCGCAGGACCAC	9280	730.709	2791	263.302
205	TCCTCGCGCCCGCAGGACCACC	745	58.6614	204	19.2453
206	CCTCGCGCCCGCAGGACCACCC	53	4.17323	30	2.83019
207	CTCGCGCCCGCAGGACCACCCC	414	32.5984	171	16.1321
208	TCGCGCCCGCAGGACCACCCCT	3795	298.819	1416	133.585
209	CGCGCCCGCAGGACCACCCCTC	273	21.4961	147	13.8679
210	GCGCCCGCAGGACCACCCCTCG	1	0.0787402	1	0.0943396
211	CGCCCGCAGGACCACCCCTCGC	140	11.0236	88	8.30189
212	GCCCGCAGGACCACCCCTCGCC	2	0.15748	1	0.0943396
213	CCCGCAGGACCACCCCTCGCCC	31	2.44094	28	2.64151
214	CCGCAGGACCACCCCTCGCCCC	4	0.314961	5	0.471698
215	CGCAGGACCACCCCTCGCCCCC	437	34.4094	170	16.0377
216	GCAGGACCACCCCTCGCCCCCT	9	0.708661	4	0.377358
217	CAGGACCACCCCTCGCCCCCTT	1415	111.417	702	66.2264
218	AGGACCACCCCTCGCCCCCTTT	14	1.10236	8	0.754717
219	GGACCACCCCTCGCCCCCTTTG	3	0.23622	2	0.188679
220	GACCACCCCTCGCCCCCTTTGC	0	0	0	0
221	ACCACCCCTCGCCCCCTTTGCG	14	1.10236	11	1.03774
222	CCACCCCTCGCCCCCTTTGCGC	49	3.85827	27	2.54717
223	CACCCCTCGCCCCCTTTGCGCT	75	5.90551	85	8.01887
224	ACCCCTCGCCCCCTTTGCGCTG	8	0.629921	7	0.660377
225	CCCCTCGCCCCCTTTGCGCTGT	58	4.56693	56	5.28302
226	CCCTCGCCCCCTTTGCGCTGTC	52	4.09449	29	2.73585
227	CCTCGCCCCCTTTGCGCTGTCG	55	4.33071	51	4.81132
228	CTCGCCCCCTTTGCGCTGTCGC	962	75.748	440	41.5094
229	TCGCCCCCTTTGCGCTGTCGCT	2570	202.362	1072	101.132
230	CGCCCCCTTTGCGCTGTCGCTT	272	21.4173	206	19.434
231	GCCCCCTTTGCGCTGTCGCTTC	9	0.708661	3	0.283019
232	CCCCCTTTGCGCTGTCGCTTCG	50	3.93701	35	3.30189
233	CCCCTTTGCGCTGTCGCTTCGG	28	2.20472	16	1.50943
234	CCCTTTGCGCTGTCGCTTCGGC	71	5.59055	34	3.20755
235	CCTTTGCGCTGTCGCTTCGGCT	67	5.27559	33	3.11321
236	CTTTGCGCTGTCGCTTCGGCTA	303	23.8583	150	14.1509
237	TTTGCGCTGTCGCTTCGGCTAC	6741	530.787	2627	247.83
238	TTGCGCTGTCGCTTCGGCTACT	8282	652.126	2892	272.83
239	TGCGCTGTCGCTTCGGCTACTA	895	70.4724	365	34.434
240	GCGCTGTCGCTTCGGCTACTAC	14	1.10236	4	0.377358
241	CGCTGTCGCTTCGGCTACTACC	407	32.0472	195	18.3962
242	GCTGTCGCTTCGGCTACTACCC	17	1.33858	4	0.377358
243	CTGTCGCTTCGGCTACTACCCG	1842	145.039	851	80.283
244	TGTCGCTTCGGCTACTACCCGG	2951	232.362	1226	115.66
245	GTCGCTTCGGCTACTACCCGGT	12	0.944882	4	0.377358
246	TCGCTTCGGCTACTACCCGGTG	2011	158.346	816	76.9811
247	CGCTTCGGCTACTACCCGGTGG	246	19.3701	155	14.6226
248	GCTTCGGCTACTACCCGGTGGA	45	3.54331	20	1.88679
249	CTTCGGCTACTACCCGGTGGAA	0	0	0	0
250	TTCGGCTACTACCCGGTGGAAA	1668	131.339	906	85.4717
251	TCGGCTACTACCCGGTGGAAAC	110	8.66142	36	3.39623
252	CGGCTACTACCCGGTGGAAACA	21	1.65354	8	0.754717
253	GGCTACTACCCGGTGGAAACAA	0	0	1	0.0943396
254	GCTACTACCCGGTGGAAACAAC	10	0.787402	3	0.283019
255	CTACTACCCGGTGGAAACAACT	134	10.5512	91	8.58491
256	TACTACCCGGTGGAAACAACTG	813	64.0157	391	36.8868
257	ACTACCCGGTGGAAACAACTGA	232	18.2677	116	10.9434
258	CTACCCGGTGGAAACAACTGAA	108	8.50394	65	6.13208
259	TACCCGGTGGAAACAACTGAAG	5145	405.118	2607	245.943
260	ACCCGGTGGAAACAACTGAAGC	170	13.3858	57	5.37736
261	CCCGGTGGAAACAACTGAAGCT	392	30.8661	204	19.2453
262	CCGGTGGAAACAACTGAAGCTC	36	2.83465	21	1.98113
263	CGGTGGAAACAACTGAAGCTCC	2352	185.197	1145	108.019
264	GGTGGAAACAACTGAAGCTCCC	26	2.04724	13	1.22642
265	GTGGAAACAACTGAAGCTCCCG	133	10.4724	64	6.03774
266	TGGAAACAACTGAAGCTCCCGA	5664	445.984	2314	218.302
267	GGAAACAACTGAAGCTCCCGAG	88	6.92913	45	4.24528
268	GAAACAACTGAAGCTCCCGAGA	76	5.98425	28	2.64151
269	AAACAACTGAAGCTCCCGAGAA	776	61.1024	209	19.717
270	AACAACTGAAGCTCCCGAGAAC	109	8.58268	36	3.39623
271	ACAACTGAAGCTCCCGAGAACC	154	12.126	43	4.0566
272	CAACTGAAGCTCCCGAGAACCG	3792	298.583	1255	118.396
273	AACTGAAGCTCCCGAGAACCGC	381	30	125	11.7925
274	ACTGAAGCTCCCGAGAACCGCT	2023	159.291	706	66.6038
275	CTGAAGCTCCCGAGAACCGCTT	1048	82.5197	450	42.4528
276	TGAAGCTCCCGAGAACCGCTTT	1860	146.457	636	60
277	GAAGCTCCCGAGAACCGCTTTT	15	1.1811	3	0.283019
278	AAGCTCCCGAGAACCGCTTTTT	40	3.14961	16	1.50943
279	AGCTCCCGAGAACCGCTTTTTC	80	6.29921	17	1.60377
280	GCTCCCGAGAACCGCTTTTTCT	1	0.0787402	0	0
281	CTCCCGAGAACCGCTTTTTCTC	69	5.43307	43	4.0566
282	TCCCGAGAACCGCTTTTTCTCT	60	4.72441	36	3.39623
283	CCCGAGAACCGCTTTTTCTCTA	13	1.02362	6	0.566038
284	CCGAGAACCGCTTTTTCTCTAT	0	0	0	0
285	CGAGAACCGCTTTTTCTCTATC	75	5.90551	55	5.18868
286	GAGAACCGCTTTTTCTCTATCT	0	0	0	0
287	AGAACCGCTTTTTCTCTATCTT	26	2.04724	22	2.07547
288	GAACCGCTTTTTCTCTATCTTA	7	0.551181	15	1.41509
289	AACCGCTTTTTCTCTATCTTAC	30	2.3622	20	1.88679
290	ACCGCTTTTTCTCTATCTTACT	13	1.02362	15	1.41509
291	CCGCTTTTTCTCTATCTTACTT	19	1.49606	26	2.45283
292	CGCTTTTTCTCTATCTTACTTG	71	5.59055	71	6.69811
293	GCTTTTTCTCTATCTTACTTGC	40	3.14961	24	2.26415
294	CTTTTTCTCTATCTTACTTGCT	141	11.1024	77	7.26415
295	TTTTTCTCTATCTTACTTGCTC	158	12.4409	96	9.0566
296	TTTTCTCTATCTTACTTGCTCC	87	6.85039	46	4.33962
297	TTTCTCTATCTTACTTGCTCCG	148	11.6535	94	8.86792
298	TTCTCTATCTTACTTGCTCCGG	409	32.2047	262	24.717
299	TCTCTATCTTACTTGCTCCGGG	576	45.3543	361	34.0566
300	CTCTATCTTACTTGCTCCGGGG	25	1.9685	23	2.16981
301	TCTATCTTACTTGCTCCGGGGC	558	43.937	209	19.717
302	CTATCTTACTTGCTCCGGGGCG	279	21.9685	203	19.1509
303	TATCTTACTTGCTCCGGGGCGA	1596	125.669	747	70.4717
304	ATCTTACTTGCTCCGGGGCGAG	0	0	2	0.188679
305	TCTTACTTGCTCCGGGGCGAGG	100	7.87402	28	2.64151
306	CTTACTTGCTCCGGGGCGAGGG	9	0.708661	6	0.566038
307	TTACTTGCTCCGGGGCGAGGGT	203	15.9843	79	7.45283
308	TACTTGCTCCGGGGCGAGGGTG	83	6.53543	39	3.67925
309	ACTTGCTCCGGGGCGAGGGTGT	14	1.10236	5	0.471698
310	CTTGCTCCGGGGCGAGGGTGTT	86	6.77165	31	2.92453
311	TTGCTCCGGGGCGAGGGTGTTT	1002	78.8976	357	33.6792
312	TGCTCCGGGGCGAGGGTGTTTA	75	5.90551	33	3.11321
313	GCTCCGGGGCGAGGGTGTTTAG	4	0.314961	2	0.188679
314	CTCCGGGGCGAGGGTGTTTAGC	82	6.45669	32	3.01887
315	TCCGGGGCGAGGGTGTTTAGCC	366	28.8189	117	11.0377
316	CCGGGGCGAGGGTGTTTAGCCC	0	0	0	0
317	CGGGGCGAGGGTGTTTAGCCCT	0	0	0	0
318	GGGGCGAGGGTGTTTAGCCCTT	0	0	0	0
319	GGGCGAGGGTGTTTAGCCCTTG	0	0	0	0
320	GGCGAGGGTGTTTAGCCCTTGG	0	0	0	0
321	GCGAGGGTGTTTAGCCCTTGGA	0	0	0	0
322	CGAGGGTGTTTAGCCCTTGGAA	0	0	0	0
323	GAGGGTGTTTAGCCCTTGGAAC	2	0.15748	0	0
324	AGGGTGTTTAGCCCTTGGAACC	2	0.15748	7	0.660377
325	GGGTGTTTAGCCCTTGGAACCG	31	2.44094	18	1.69811
326	GGTGTTTAGCCCTTGGAACCGC	22	1.73228	13	1.22642
327	GTGTTTAGCCCTTGGAACCGCA	41	3.22835	23	2.16981
328	TGTTTAGCCCTTGGAACCGCAG	3767	296.614	1408	132.83
329	GTTTAGCCCTTGGAACCGCAGT	57	4.48819	25	2.35849
330	TTTAGCCCTTGGAACCGCAGTT	4902	385.984	1557	146.887
331	TTAGCCCTTGGAACCGCAGTTG	6316	497.323	2206	208.113
332	TAGCCCTTGGAACCGCAGTTGG	12710	1000.79	5073	478.585
333	AGCCCTTGGAACCGCAGTTGGT	35	2.75591	12	1.13208
334	GCCCTTGGAACCGCAGTTGGTT	0	0	1	0.0943396
335	CCCTTGGAACCGCAGTTGGTTC	0	0	0	0
336	CCTTGGAACCGCAGTTGGTTCC	0	0	0	0
337	CTTGGAACCGCAGTTGGTTCCT	0	0	0	0
338	TTGGAACCGCAGTTGGTTCCTC	0	0	0	0
339	TGGAACCGCAGTTGGTTCCTCG	0	0	0	0
340	GGAACCGCAGTTGGTTCCTCGG	0	0	0	0
341	GAACCGCAGTTGGTTCCTCGGA	0	0	0	0
342	AACCGCAGTTGGTTCCTCGGAA	28	2.20472	14	1.32075
343	ACCGCAGTTGGTTCCTCGGAAC	147	11.5748	68	6.41509
344	CCGCAGTTGGTTCCTCGGAACT	31	2.44094	18	1.69811
345	CGCAGTTGGTTCCTCGGAACTA	170	13.3858	118	11.1321
346	GCAGTTGGTTCCTCGGAACTAA	3	0.23622	2	0.188679
347	CAGTTGGTTCCTCGGAACTAAA	9	0.708661	1	0.0943396
348	AGTTGGTTCCTCGGAACTAAAC	0	0	0	0
349	GTTGGTTCCTCGGAACTAAACT	0	0	0	0
350	TTGGTTCCTCGGAACTAAACTC	4	0.314961	4	0.377358
351	TGGTTCCTCGGAACTAAACTCG	170	13.3858	65	6.13208
352	GGTTCCTCGGAACTAAACTCGT	33	2.59843	12	1.13208
353	GTTCCTCGGAACTAAACTCGTG	154	12.126	44	4.15094
354	TTCCTCGGAACTAAACTCGTGG	8886	699.685	3017	284.623
355	TCCTCGGAACTAAACTCGTGGT	384	30.2362	150	14.1509
356	CCTCGGAACTAAACTCGTGGTT	142	11.1811	56	5.28302
357	CTCGGAACTAAACTCGTGGTTC	1263	99.4488	619	58.3962
358	TCGGAACTAAACTCGTGGTTCC	112	8.8189	34	3.20755

## Sheet: +23 nt
5'-Position	Sequences	PSTVd-Nb		PSTVd-NtRDR1
		Reads no.	Reads per million	Reads no.	Reads per million
0	CGGAACTAAACTCGTGGTTCCTG	0	0	0	0
1	GGAACTAAACTCGTGGTTCCTGT	0	0	0	0
2	GAACTAAACTCGTGGTTCCTGTG	2	0.15748	1	0.0943396
3	AACTAAACTCGTGGTTCCTGTGG	7	0.551181	3	0.283019
4	ACTAAACTCGTGGTTCCTGTGGT	21	1.65354	5	0.471698
5	CTAAACTCGTGGTTCCTGTGGTT	32	2.51969	25	2.35849
6	TAAACTCGTGGTTCCTGTGGTTC	133	10.4724	65	6.13208
7	AAACTCGTGGTTCCTGTGGTTCA	272	21.4173	121	11.4151
8	AACTCGTGGTTCCTGTGGTTCAC	26	2.04724	3	0.283019
9	ACTCGTGGTTCCTGTGGTTCACA	95	7.48031	43	4.0566
10	CTCGTGGTTCCTGTGGTTCACAC	27	2.12598	9	0.849057
11	TCGTGGTTCCTGTGGTTCACACC	115	9.05512	40	3.77358
12	CGTGGTTCCTGTGGTTCACACCT	61	4.80315	16	1.50943
13	GTGGTTCCTGTGGTTCACACCTG	2	0.15748	0	0
14	TGGTTCCTGTGGTTCACACCTGA	50	3.93701	22	2.07547
15	GGTTCCTGTGGTTCACACCTGAC	20	1.5748	3	0.283019
16	GTTCCTGTGGTTCACACCTGACC	46	3.62205	10	0.943396
17	TTCCTGTGGTTCACACCTGACCT	141	11.1024	45	4.24528
18	TCCTGTGGTTCACACCTGACCTC	10	0.787402	1	0.0943396
19	CCTGTGGTTCACACCTGACCTCC	28	2.20472	9	0.849057
20	CTGTGGTTCACACCTGACCTCCT	7	0.551181	4	0.377358
21	TGTGGTTCACACCTGACCTCCTG	17	1.33858	7	0.660377
22	GTGGTTCACACCTGACCTCCTGA	4	0.314961	2	0.188679
23	TGGTTCACACCTGACCTCCTGAC	26	2.04724	10	0.943396
24	GGTTCACACCTGACCTCCTGACA	0	0	0	0
25	GTTCACACCTGACCTCCTGACAA	2	0.15748	0	0
26	TTCACACCTGACCTCCTGACAAG	168	13.2283	93	8.77358
27	TCACACCTGACCTCCTGACAAGA	21	1.65354	8	0.754717
28	CACACCTGACCTCCTGACAAGAA	4	0.314961	3	0.283019
29	ACACCTGACCTCCTGACAAGAAA	1	0.0787402	7	0.660377
30	CACCTGACCTCCTGACAAGAAAA	6	0.472441	3	0.283019
31	ACCTGACCTCCTGACAAGAAAAG	1	0.0787402	2	0.188679
32	CCTGACCTCCTGACAAGAAAAGA	9	0.708661	6	0.566038
33	CTGACCTCCTGACAAGAAAAGAA	1	0.0787402	5	0.471698
34	TGACCTCCTGACAAGAAAAGAAA	20	1.5748	13	1.22642
35	GACCTCCTGACAAGAAAAGAAAA	0	0	0	0
36	ACCTCCTGACAAGAAAAGAAAAA	0	0	0	0
37	CCTCCTGACAAGAAAAGAAAAAA	0	0	0	0
38	CTCCTGACAAGAAAAGAAAAAAG	1	0.0787402	0	0
39	TCCTGACAAGAAAAGAAAAAAGA	23	1.81102	8	0.754717
40	CCTGACAAGAAAAGAAAAAAGAA	1	0.0787402	2	0.188679
41	CTGACAAGAAAAGAAAAAAGAAG	5	0.393701	2	0.188679
42	TGACAAGAAAAGAAAAAAGAAGG	79	6.22047	21	1.98113
43	GACAAGAAAAGAAAAAAGAAGGC	3	0.23622	1	0.0943396
44	ACAAGAAAAGAAAAAAGAAGGCG	3	0.23622	1	0.0943396
45	CAAGAAAAGAAAAAAGAAGGCGG	111	8.74016	38	3.58491
46	AAGAAAAGAAAAAAGAAGGCGGC	116	9.13386	43	4.0566
47	AGAAAAGAAAAAAGAAGGCGGCT	92	7.24409	34	3.20755
48	GAAAAGAAAAAAGAAGGCGGCTC	17	1.33858	4	0.377358
49	AAAAGAAAAAAGAAGGCGGCTCG	13	1.02362	7	0.660377
50	AAAGAAAAAAGAAGGCGGCTCGG	3	0.23622	7	0.660377
51	AAGAAAAAAGAAGGCGGCTCGGA	5	0.393701	1	0.0943396
52	AGAAAAAAGAAGGCGGCTCGGAG	3	0.23622	2	0.188679
53	GAAAAAAGAAGGCGGCTCGGAGG	7	0.551181	1	0.0943396
54	AAAAAAGAAGGCGGCTCGGAGGA	15	1.1811	9	0.849057
55	AAAAAGAAGGCGGCTCGGAGGAG	29	2.28346	21	1.98113
56	AAAAGAAGGCGGCTCGGAGGAGC	37	2.91339	14	1.32075
57	AAAGAAGGCGGCTCGGAGGAGCG	16	1.25984	2	0.188679
58	AAGAAGGCGGCTCGGAGGAGCGC	5	0.393701	3	0.283019
59	AGAAGGCGGCTCGGAGGAGCGCT	2	0.15748	1	0.0943396
60	GAAGGCGGCTCGGAGGAGCGCTT	0	0	0	0
61	AAGGCGGCTCGGAGGAGCGCTTC	0	0	0	0
62	AGGCGGCTCGGAGGAGCGCTTCA	0	0	0	0
63	GGCGGCTCGGAGGAGCGCTTCAG	0	0	0	0
64	GCGGCTCGGAGGAGCGCTTCAGG	2	0.15748	0	0
65	CGGCTCGGAGGAGCGCTTCAGGG	56	4.40945	18	1.69811
66	GGCTCGGAGGAGCGCTTCAGGGA	0	0	0	0
67	GCTCGGAGGAGCGCTTCAGGGAT	2	0.15748	3	0.283019
68	CTCGGAGGAGCGCTTCAGGGATC	20	1.5748	7	0.660377
69	TCGGAGGAGCGCTTCAGGGATCC	182	14.3307	85	8.01887
70	CGGAGGAGCGCTTCAGGGATCCC	7	0.551181	2	0.188679
71	GGAGGAGCGCTTCAGGGATCCCC	0	0	0	0
72	GAGGAGCGCTTCAGGGATCCCCG	3	0.23622	0	0
73	AGGAGCGCTTCAGGGATCCCCGG	3	0.23622	1	0.0943396
74	GGAGCGCTTCAGGGATCCCCGGG	3	0.23622	4	0.377358
75	GAGCGCTTCAGGGATCCCCGGGG	15	1.1811	1	0.0943396
76	AGCGCTTCAGGGATCCCCGGGGA	32	2.51969	10	0.943396
77	GCGCTTCAGGGATCCCCGGGGAA	0	0	0	0
78	CGCTTCAGGGATCCCCGGGGAAA	4	0.314961	5	0.471698
79	GCTTCAGGGATCCCCGGGGAAAC	0	0	3	0.283019
80	CTTCAGGGATCCCCGGGGAAACC	6	0.472441	7	0.660377
81	TTCAGGGATCCCCGGGGAAACCT	0	0	1	0.0943396
82	TCAGGGATCCCCGGGGAAACCTG	0	0	0	0
83	CAGGGATCCCCGGGGAAACCTGG	0	0	0	0
84	AGGGATCCCCGGGGAAACCTGGA	59	4.64567	26	2.45283
85	GGGATCCCCGGGGAAACCTGGAG	0	0	0	0
86	GGATCCCCGGGGAAACCTGGAGC	0	0	0	0
87	GATCCCCGGGGAAACCTGGAGCG	0	0	0	0
88	ATCCCCGGGGAAACCTGGAGCGA	0	0	0	0
89	TCCCCGGGGAAACCTGGAGCGAA	2	0.15748	3	0.283019
90	CCCCGGGGAAACCTGGAGCGAAC	75	5.90551	22	2.07547
91	CCCGGGGAAACCTGGAGCGAACT	5	0.393701	8	0.754717
92	CCGGGGAAACCTGGAGCGAACTG	0	0	0	0
93	CGGGGAAACCTGGAGCGAACTGG	105	8.26772	46	4.33962
94	GGGGAAACCTGGAGCGAACTGGC	46	3.62205	18	1.69811
95	GGGAAACCTGGAGCGAACTGGCA	10	0.787402	8	0.754717
96	GGAAACCTGGAGCGAACTGGCAA	3	0.23622	3	0.283019
97	GAAACCTGGAGCGAACTGGCAAA	12	0.944882	11	1.03774
98	AAACCTGGAGCGAACTGGCAAAA	34	2.67717	23	2.16981
99	AACCTGGAGCGAACTGGCAAAAA	10	0.787402	0	0
100	ACCTGGAGCGAACTGGCAAAAAA	1	0.0787402	1	0.0943396
101	CCTGGAGCGAACTGGCAAAAAAG	8	0.629921	0	0
102	CTGGAGCGAACTGGCAAAAAAGG	15	1.1811	2	0.188679
103	TGGAGCGAACTGGCAAAAAAGGA	39	3.07087	8	0.754717
104	GGAGCGAACTGGCAAAAAAGGAC	5	0.393701	2	0.188679
105	GAGCGAACTGGCAAAAAAGGACG	6	0.472441	2	0.188679
106	AGCGAACTGGCAAAAAAGGACGG	37	2.91339	20	1.88679
107	GCGAACTGGCAAAAAAGGACGGT	7	0.551181	2	0.188679
108	CGAACTGGCAAAAAAGGACGGTG	37	2.91339	11	1.03774
109	GAACTGGCAAAAAAGGACGGTGG	41	3.22835	6	0.566038
110	AACTGGCAAAAAAGGACGGTGGG	31	2.44094	13	1.22642
111	ACTGGCAAAAAAGGACGGTGGGG	25	1.9685	4	0.377358
112	CTGGCAAAAAAGGACGGTGGGGA	13	1.02362	10	0.943396
113	TGGCAAAAAAGGACGGTGGGGAG	41	3.22835	23	2.16981
114	GGCAAAAAAGGACGGTGGGGAGT	8	0.629921	2	0.188679
115	GCAAAAAAGGACGGTGGGGAGTG	4	0.314961	2	0.188679
116	CAAAAAAGGACGGTGGGGAGTGC	116	9.13386	45	4.24528
117	AAAAAAGGACGGTGGGGAGTGCC	393	30.9449	125	11.7925
118	AAAAAGGACGGTGGGGAGTGCCC	400	31.4961	105	9.90566
119	AAAAGGACGGTGGGGAGTGCCCA	11	0.866142	4	0.377358
120	AAAGGACGGTGGGGAGTGCCCAG	18	1.41732	4	0.377358
121	AAGGACGGTGGGGAGTGCCCAGC	187	14.7244	66	6.22642
122	AGGACGGTGGGGAGTGCCCAGCG	2	0.15748	3	0.283019
123	GGACGGTGGGGAGTGCCCAGCGG	0	0	0	0
124	GACGGTGGGGAGTGCCCAGCGGC	0	0	0	0
125	ACGGTGGGGAGTGCCCAGCGGCC	2	0.15748	2	0.188679
126	CGGTGGGGAGTGCCCAGCGGCCG	0	0	0	0
127	GGTGGGGAGTGCCCAGCGGCCGA	0	0	0	0
128	GTGGGGAGTGCCCAGCGGCCGAC	2	0.15748	1	0.0943396
129	TGGGGAGTGCCCAGCGGCCGACA	0	0	0	0
130	GGGGAGTGCCCAGCGGCCGACAG	0	0	0	0
131	GGGAGTGCCCAGCGGCCGACAGG	0	0	4	0.377358
132	GGAGTGCCCAGCGGCCGACAGGA	2	0.15748	0	0
133	GAGTGCCCAGCGGCCGACAGGAG	4	0.314961	0	0
134	AGTGCCCAGCGGCCGACAGGAGT	18	1.41732	8	0.754717
135	GTGCCCAGCGGCCGACAGGAGTA	2	0.15748	2	0.188679
136	TGCCCAGCGGCCGACAGGAGTAA	14	1.10236	6	0.566038
137	GCCCAGCGGCCGACAGGAGTAAT	0	0	0	0
138	CCCAGCGGCCGACAGGAGTAATT	9	0.708661	5	0.471698
139	CCAGCGGCCGACAGGAGTAATTC	30	2.3622	16	1.50943
140	CAGCGGCCGACAGGAGTAATTCC	88	6.92913	36	3.39623
141	AGCGGCCGACAGGAGTAATTCCC	20	1.5748	7	0.660377
142	GCGGCCGACAGGAGTAATTCCCG	0	0	0	0
143	CGGCCGACAGGAGTAATTCCCGC	6	0.472441	4	0.377358
144	GGCCGACAGGAGTAATTCCCGCC	0	0	0	0
145	GCCGACAGGAGTAATTCCCGCCG	0	0	0	0
146	CCGACAGGAGTAATTCCCGCCGA	0	0	0	0
147	CGACAGGAGTAATTCCCGCCGAA	0	0	0	0
148	GACAGGAGTAATTCCCGCCGAAA	0	0	0	0
149	ACAGGAGTAATTCCCGCCGAAAC	5	0.393701	3	0.283019
150	CAGGAGTAATTCCCGCCGAAACA	0	0	0	0
151	AGGAGTAATTCCCGCCGAAACAG	2	0.15748	1	0.0943396
152	GGAGTAATTCCCGCCGAAACAGG	0	0	0	0
153	GAGTAATTCCCGCCGAAACAGGG	0	0	0	0
154	AGTAATTCCCGCCGAAACAGGGT	0	0	0	0
155	GTAATTCCCGCCGAAACAGGGTT	0	0	0	0
156	TAATTCCCGCCGAAACAGGGTTT	0	0	3	0.283019
157	AATTCCCGCCGAAACAGGGTTTT	0	0	0	0
158	ATTCCCGCCGAAACAGGGTTTTC	6	0.472441	0	0
159	TTCCCGCCGAAACAGGGTTTTCA	10	0.787402	8	0.754717
160	TCCCGCCGAAACAGGGTTTTCAC	0	0	0	0
161	CCCGCCGAAACAGGGTTTTCACC	0	0	0	0
162	CCGCCGAAACAGGGTTTTCACCC	2	0.15748	0	0
163	CGCCGAAACAGGGTTTTCACCCT	0	0	0	0
164	GCCGAAACAGGGTTTTCACCCTT	0	0	0	0
165	CCGAAACAGGGTTTTCACCCTTC	0	0	0	0
166	CGAAACAGGGTTTTCACCCTTCC	3	0.23622	0	0
167	GAAACAGGGTTTTCACCCTTCCT	5	0.393701	0	0
168	AAACAGGGTTTTCACCCTTCCTT	0	0	0	0
169	AACAGGGTTTTCACCCTTCCTTT	0	0	0	0
170	ACAGGGTTTTCACCCTTCCTTTC	3	0.23622	3	0.283019
171	CAGGGTTTTCACCCTTCCTTTCT	5	0.393701	2	0.188679
172	AGGGTTTTCACCCTTCCTTTCTT	0	0	0	0
173	GGGTTTTCACCCTTCCTTTCTTC	0	0	0	0
174	GGTTTTCACCCTTCCTTTCTTCG	0	0	0	0
175	GTTTTCACCCTTCCTTTCTTCGG	3	0.23622	0	0
176	TTTTCACCCTTCCTTTCTTCGGG	12	0.944882	8	0.754717
177	TTTCACCCTTCCTTTCTTCGGGT	0	0	0	0
178	TTCACCCTTCCTTTCTTCGGGTG	0	0	0	0
179	TCACCCTTCCTTTCTTCGGGTGT	0	0	0	0
180	CACCCTTCCTTTCTTCGGGTGTC	0	0	0	0
181	ACCCTTCCTTTCTTCGGGTGTCC	0	0	0	0
182	CCCTTCCTTTCTTCGGGTGTCCT	2	0.15748	0	0
183	CCTTCCTTTCTTCGGGTGTCCTT	0	0	0	0
184	CTTCCTTTCTTCGGGTGTCCTTC	49	3.85827	16	1.50943
185	TTCCTTTCTTCGGGTGTCCTTCC	495	38.9764	138	13.0189
186	TCCTTTCTTCGGGTGTCCTTCCT	0	0	0	0
187	CCTTTCTTCGGGTGTCCTTCCTC	0	0	0	0
188	CTTTCTTCGGGTGTCCTTCCTCG	3	0.23622	2	0.188679
189	TTTCTTCGGGTGTCCTTCCTCGC	23	1.81102	8	0.754717
190	TTCTTCGGGTGTCCTTCCTCGCG	5	0.393701	3	0.283019
191	TCTTCGGGTGTCCTTCCTCGCGC	16	1.25984	5	0.471698
192	CTTCGGGTGTCCTTCCTCGCGCC	27	2.12598	6	0.566038
193	TTCGGGTGTCCTTCCTCGCGCCC	7	0.551181	3	0.283019
194	TCGGGTGTCCTTCCTCGCGCCCG	0	0	0	0
195	CGGGTGTCCTTCCTCGCGCCCGC	0	0	4	0.377358
196	GGGTGTCCTTCCTCGCGCCCGCA	0	0	0	0
197	GGTGTCCTTCCTCGCGCCCGCAG	0	0	0	0
198	GTGTCCTTCCTCGCGCCCGCAGG	3	0.23622	0	0
199	TGTCCTTCCTCGCGCCCGCAGGA	0	0	0	0
200	GTCCTTCCTCGCGCCCGCAGGAC	0	0	0	0
201	TCCTTCCTCGCGCCCGCAGGACC	63	4.96063	24	2.26415
202	CCTTCCTCGCGCCCGCAGGACCA	1	0.0787402	2	0.188679
203	CTTCCTCGCGCCCGCAGGACCAC	18	1.41732	8	0.754717
204	TTCCTCGCGCCCGCAGGACCACC	614	48.3465	196	18.4906
205	TCCTCGCGCCCGCAGGACCACCC	15	1.1811	5	0.471698
206	CCTCGCGCCCGCAGGACCACCCC	0	0	0	0
207	CTCGCGCCCGCAGGACCACCCCT	10	0.787402	3	0.283019
208	TCGCGCCCGCAGGACCACCCCTC	176	13.8583	80	7.54717
209	CGCGCCCGCAGGACCACCCCTCG	6	0.472441	3	0.283019
210	GCGCCCGCAGGACCACCCCTCGC	0	0	0	0
211	CGCCCGCAGGACCACCCCTCGCC	4	0.314961	8	0.754717
212	GCCCGCAGGACCACCCCTCGCCC	1	0.0787402	0	0
213	CCCGCAGGACCACCCCTCGCCCC	3	0.23622	1	0.0943396
214	CCGCAGGACCACCCCTCGCCCCC	0	0	0	0
215	CGCAGGACCACCCCTCGCCCCCT	3	0.23622	0	0
216	GCAGGACCACCCCTCGCCCCCTT	0	0	0	0
217	CAGGACCACCCCTCGCCCCCTTT	37	2.91339	28	2.64151
218	AGGACCACCCCTCGCCCCCTTTG	6	0.472441	1	0.0943396
219	GGACCACCCCTCGCCCCCTTTGC	8	0.629921	2	0.188679
220	GACCACCCCTCGCCCCCTTTGCG	0	0	0	0
221	ACCACCCCTCGCCCCCTTTGCGC	5	0.393701	3	0.283019
222	CCACCCCTCGCCCCCTTTGCGCT	1	0.0787402	1	0.0943396
223	CACCCCTCGCCCCCTTTGCGCTG	0	0	2	0.188679
224	ACCCCTCGCCCCCTTTGCGCTGT	3	0.23622	0	0
225	CCCCTCGCCCCCTTTGCGCTGTC	4	0.314961	1	0.0943396
226	CCCTCGCCCCCTTTGCGCTGTCG	0	0	0	0
227	CCTCGCCCCCTTTGCGCTGTCGC	9	0.708661	2	0.188679
228	CTCGCCCCCTTTGCGCTGTCGCT	18	1.41732	11	1.03774
229	TCGCCCCCTTTGCGCTGTCGCTT	80	6.29921	29	2.73585
230	CGCCCCCTTTGCGCTGTCGCTTC	3	0.23622	1	0.0943396
231	GCCCCCTTTGCGCTGTCGCTTCG	0	0	0	0
232	CCCCCTTTGCGCTGTCGCTTCGG	1	0.0787402	0	0
233	CCCCTTTGCGCTGTCGCTTCGGC	0	0	1	0.0943396
234	CCCTTTGCGCTGTCGCTTCGGCT	4	0.314961	1	0.0943396
235	CCTTTGCGCTGTCGCTTCGGCTA	0	0	0	0
236	CTTTGCGCTGTCGCTTCGGCTAC	27	2.12598	4	0.377358
237	TTTGCGCTGTCGCTTCGGCTACT	730	57.4803	218	20.566
238	TTGCGCTGTCGCTTCGGCTACTA	39	3.07087	17	1.60377
239	TGCGCTGTCGCTTCGGCTACTAC	16	1.25984	5	0.471698
240	GCGCTGTCGCTTCGGCTACTACC	17	1.33858	4	0.377358
241	CGCTGTCGCTTCGGCTACTACCC	24	1.88976	10	0.943396
242	GCTGTCGCTTCGGCTACTACCCG	1	0.0787402	1	0.0943396
243	CTGTCGCTTCGGCTACTACCCGG	162	12.7559	114	10.7547
244	TGTCGCTTCGGCTACTACCCGGT	18	1.41732	8	0.754717
245	GTCGCTTCGGCTACTACCCGGTG	0	0	0	0
246	TCGCTTCGGCTACTACCCGGTGG	46	3.62205	15	1.41509
247	CGCTTCGGCTACTACCCGGTGGA	5	0.393701	3	0.283019
248	GCTTCGGCTACTACCCGGTGGAA	0	0	0	0
249	CTTCGGCTACTACCCGGTGGAAA	20	1.5748	8	0.754717
250	TTCGGCTACTACCCGGTGGAAAC	64	5.03937	27	2.54717
251	TCGGCTACTACCCGGTGGAAACA	10	0.787402	2	0.188679
252	CGGCTACTACCCGGTGGAAACAA	5	0.393701	0	0
253	GGCTACTACCCGGTGGAAACAAC	1	0.0787402	0	0
254	GCTACTACCCGGTGGAAACAACT	0	0	0	0
255	CTACTACCCGGTGGAAACAACTG	5	0.393701	1	0.0943396
256	TACTACCCGGTGGAAACAACTGA	55	4.33071	22	2.07547
257	ACTACCCGGTGGAAACAACTGAA	2	0.15748	2	0.188679
258	CTACCCGGTGGAAACAACTGAAG	44	3.46457	30	2.83019
259	TACCCGGTGGAAACAACTGAAGC	135	10.6299	61	5.75472
260	ACCCGGTGGAAACAACTGAAGCT	16	1.25984	5	0.471698
261	CCCGGTGGAAACAACTGAAGCTC	7	0.551181	5	0.471698
262	CCGGTGGAAACAACTGAAGCTCC	19	1.49606	9	0.849057
263	CGGTGGAAACAACTGAAGCTCCC	59	4.64567	26	2.45283
264	GGTGGAAACAACTGAAGCTCCCG	2	0.15748	3	0.283019
265	GTGGAAACAACTGAAGCTCCCGA	24	1.88976	9	0.849057
266	TGGAAACAACTGAAGCTCCCGAG	176	13.8583	58	5.4717
267	GGAAACAACTGAAGCTCCCGAGA	16	1.25984	10	0.943396
268	GAAACAACTGAAGCTCCCGAGAA	11	0.866142	0	0
269	AAACAACTGAAGCTCCCGAGAAC	37	2.91339	19	1.79245
270	AACAACTGAAGCTCCCGAGAACC	235	18.5039	78	7.35849
271	ACAACTGAAGCTCCCGAGAACCG	16	1.25984	5	0.471698
272	CAACTGAAGCTCCCGAGAACCGC	142	11.1811	51	4.81132
273	AACTGAAGCTCCCGAGAACCGCT	82	6.45669	34	3.20755
274	ACTGAAGCTCCCGAGAACCGCTT	88	6.92913	41	3.86792
275	CTGAAGCTCCCGAGAACCGCTTT	25	1.9685	7	0.660377
276	TGAAGCTCCCGAGAACCGCTTTT	49	3.85827	22	2.07547
277	GAAGCTCCCGAGAACCGCTTTTT	4	0.314961	3	0.283019
278	AAGCTCCCGAGAACCGCTTTTTC	19	1.49606	0	0
279	AGCTCCCGAGAACCGCTTTTTCT	0	0	0	0
280	GCTCCCGAGAACCGCTTTTTCTC	0	0	0	0
281	CTCCCGAGAACCGCTTTTTCTCT	0	0	0	0
282	TCCCGAGAACCGCTTTTTCTCTA	0	0	0	0
283	CCCGAGAACCGCTTTTTCTCTAT	0	0	0	0
284	CCGAGAACCGCTTTTTCTCTATC	0	0	0	0
285	CGAGAACCGCTTTTTCTCTATCT	0	0	0	0
286	GAGAACCGCTTTTTCTCTATCTT	0	0	0	0
287	AGAACCGCTTTTTCTCTATCTTA	0	0	0	0
288	GAACCGCTTTTTCTCTATCTTAC	0	0	0	0
289	AACCGCTTTTTCTCTATCTTACT	7	0.551181	5	0.471698
290	ACCGCTTTTTCTCTATCTTACTT	0	0	0	0
291	CCGCTTTTTCTCTATCTTACTTG	0	0	0	0
292	CGCTTTTTCTCTATCTTACTTGC	7	0.551181	9	0.849057
293	GCTTTTTCTCTATCTTACTTGCT	1	0.0787402	0	0
294	CTTTTTCTCTATCTTACTTGCTC	4	0.314961	2	0.188679
295	TTTTTCTCTATCTTACTTGCTCC	7	0.551181	4	0.377358
296	TTTTCTCTATCTTACTTGCTCCG	0	0	0	0
297	TTTCTCTATCTTACTTGCTCCGG	3	0.23622	3	0.283019
298	TTCTCTATCTTACTTGCTCCGGG	24	1.88976	22	2.07547
299	TCTCTATCTTACTTGCTCCGGGG	7	0.551181	1	0.0943396
300	CTCTATCTTACTTGCTCCGGGGC	3	0.23622	1	0.0943396
301	TCTATCTTACTTGCTCCGGGGCG	8	0.629921	2	0.188679
302	CTATCTTACTTGCTCCGGGGCGA	9	0.708661	3	0.283019
303	TATCTTACTTGCTCCGGGGCGAG	2	0.15748	1	0.0943396
304	ATCTTACTTGCTCCGGGGCGAGG	17	1.33858	4	0.377358
305	TCTTACTTGCTCCGGGGCGAGGG	0	0	0	0
306	CTTACTTGCTCCGGGGCGAGGGT	1	0.0787402	1	0.0943396
307	TTACTTGCTCCGGGGCGAGGGTG	62	4.88189	35	3.30189
308	TACTTGCTCCGGGGCGAGGGTGT	5	0.393701	2	0.188679
309	ACTTGCTCCGGGGCGAGGGTGTT	5	0.393701	0	0
310	CTTGCTCCGGGGCGAGGGTGTTT	7	0.551181	0	0
311	TTGCTCCGGGGCGAGGGTGTTTA	14	1.10236	5	0.471698
312	TGCTCCGGGGCGAGGGTGTTTAG	11	0.866142	6	0.566038
313	GCTCCGGGGCGAGGGTGTTTAGC	3	0.23622	0	0
314	CTCCGGGGCGAGGGTGTTTAGCC	0	0	0	0
315	TCCGGGGCGAGGGTGTTTAGCCC	0	0	0	0
316	CCGGGGCGAGGGTGTTTAGCCCT	0	0	0	0
317	CGGGGCGAGGGTGTTTAGCCCTT	0	0	0	0
318	GGGGCGAGGGTGTTTAGCCCTTG	0	0	0	0
319	GGGCGAGGGTGTTTAGCCCTTGG	0	0	0	0
320	GGCGAGGGTGTTTAGCCCTTGGA	0	0	0	0
321	GCGAGGGTGTTTAGCCCTTGGAA	0	0	0	0
322	CGAGGGTGTTTAGCCCTTGGAAC	0	0	0	0
323	GAGGGTGTTTAGCCCTTGGAACC	0	0	0	0
324	AGGGTGTTTAGCCCTTGGAACCG	7	0.551181	3	0.283019
325	GGGTGTTTAGCCCTTGGAACCGC	1	0.0787402	1	0.0943396
326	GGTGTTTAGCCCTTGGAACCGCA	0	0	0	0
327	GTGTTTAGCCCTTGGAACCGCAG	5	0.393701	1	0.0943396
328	TGTTTAGCCCTTGGAACCGCAGT	300	23.622	77	7.26415
329	GTTTAGCCCTTGGAACCGCAGTT	0	0	0	0
330	TTTAGCCCTTGGAACCGCAGTTG	196	15.4331	75	7.07547
331	TTAGCCCTTGGAACCGCAGTTGG	327	25.748	117	11.0377
332	TAGCCCTTGGAACCGCAGTTGGT	136	10.7087	48	4.5283
333	AGCCCTTGGAACCGCAGTTGGTT	0	0	0	0
334	GCCCTTGGAACCGCAGTTGGTTC	0	0	0	0
335	CCCTTGGAACCGCAGTTGGTTCC	0	0	0	0
336	CCTTGGAACCGCAGTTGGTTCCT	0	0	0	0
337	CTTGGAACCGCAGTTGGTTCCTC	0	0	0	0
338	TTGGAACCGCAGTTGGTTCCTCG	0	0	0	0
339	TGGAACCGCAGTTGGTTCCTCGG	0	0	0	0
340	GGAACCGCAGTTGGTTCCTCGGA	0	0	0	0
341	GAACCGCAGTTGGTTCCTCGGAA	0	0	0	0
342	AACCGCAGTTGGTTCCTCGGAAC	34	2.67717	16	1.50943
343	ACCGCAGTTGGTTCCTCGGAACT	16	1.25984	5	0.471698
344	CCGCAGTTGGTTCCTCGGAACTA	0	0	2	0.188679
345	CGCAGTTGGTTCCTCGGAACTAA	0	0	0	0
346	GCAGTTGGTTCCTCGGAACTAAA	0	0	0	0
347	CAGTTGGTTCCTCGGAACTAAAC	0	0	0	0
348	AGTTGGTTCCTCGGAACTAAACT	0	0	0	0
349	GTTGGTTCCTCGGAACTAAACTC	3	0.23622	0	0
350	TTGGTTCCTCGGAACTAAACTCG	7	0.551181	5	0.471698
351	TGGTTCCTCGGAACTAAACTCGT	12	0.944882	0	0
352	GGTTCCTCGGAACTAAACTCGTG	6	0.472441	1	0.0943396
353	GTTCCTCGGAACTAAACTCGTGG	37	2.91339	14	1.32075
354	TTCCTCGGAACTAAACTCGTGGT	250	19.685	85	8.01887
355	TCCTCGGAACTAAACTCGTGGTT	4	0.314961	4	0.377358
356	CCTCGGAACTAAACTCGTGGTTC	5	0.393701	3	0.283019
357	CTCGGAACTAAACTCGTGGTTCC	4	0.314961	1	0.0943396
358	TCGGAACTAAACTCGTGGTTCCT	4	0.314961	0	0

## Sheet: +24 nt
5'-Position	Sequences	PSTVd-Nb		PSTVd-NtRDR1
		Reads no.	Reads per million	Reads no.	Reads per million
0	CGGAACTAAACTCGTGGTTCCTGT	0	0	0	0
1	GGAACTAAACTCGTGGTTCCTGTG	0	0	0	0
2	GAACTAAACTCGTGGTTCCTGTGG	19	1.49606	6	0.566038
3	AACTAAACTCGTGGTTCCTGTGGT	71	5.59055	26	2.45283
4	ACTAAACTCGTGGTTCCTGTGGTT	249	19.6063	159	15
5	CTAAACTCGTGGTTCCTGTGGTTC	75	5.90551	46	4.33962
6	TAAACTCGTGGTTCCTGTGGTTCA	335	26.378	151	14.2453
7	AAACTCGTGGTTCCTGTGGTTCAC	192	15.1181	120	11.3208
8	AACTCGTGGTTCCTGTGGTTCACA	1484	116.85	600	56.6038
9	ACTCGTGGTTCCTGTGGTTCACAC	143	11.2598	51	4.81132
10	CTCGTGGTTCCTGTGGTTCACACC	212	16.6929	133	12.5472
11	TCGTGGTTCCTGTGGTTCACACCT	26	2.04724	5	0.471698
12	CGTGGTTCCTGTGGTTCACACCTG	8	0.629921	7	0.660377
13	GTGGTTCCTGTGGTTCACACCTGA	17	1.33858	13	1.22642
14	TGGTTCCTGTGGTTCACACCTGAC	81	6.37795	36	3.39623
15	GGTTCCTGTGGTTCACACCTGACC	5	0.393701	1	0.0943396
16	GTTCCTGTGGTTCACACCTGACCT	26	2.04724	13	1.22642
17	TTCCTGTGGTTCACACCTGACCTC	185	14.5669	74	6.98113
18	TCCTGTGGTTCACACCTGACCTCC	71	5.59055	28	2.64151
19	CCTGTGGTTCACACCTGACCTCCT	4	0.314961	1	0.0943396
20	CTGTGGTTCACACCTGACCTCCTG	2	0.15748	4	0.377358
21	TGTGGTTCACACCTGACCTCCTGA	8	0.629921	1	0.0943396
22	GTGGTTCACACCTGACCTCCTGAC	10	0.787402	1	0.0943396
23	TGGTTCACACCTGACCTCCTGACA	8	0.629921	4	0.377358
24	GGTTCACACCTGACCTCCTGACAA	0	0	0	0
25	GTTCACACCTGACCTCCTGACAAG	5	0.393701	6	0.566038
26	TTCACACCTGACCTCCTGACAAGA	260	20.4724	157	14.8113
27	TCACACCTGACCTCCTGACAAGAA	3	0.23622	2	0.188679
28	CACACCTGACCTCCTGACAAGAAA	3	0.23622	3	0.283019
29	ACACCTGACCTCCTGACAAGAAAA	19	1.49606	12	1.13208
30	CACCTGACCTCCTGACAAGAAAAG	31	2.44094	29	2.73585
31	ACCTGACCTCCTGACAAGAAAAGA	25	1.9685	15	1.41509
32	CCTGACCTCCTGACAAGAAAAGAA	13	1.02362	5	0.471698
33	CTGACCTCCTGACAAGAAAAGAAA	7	0.551181	6	0.566038
34	TGACCTCCTGACAAGAAAAGAAAA	10	0.787402	4	0.377358
35	GACCTCCTGACAAGAAAAGAAAAA	0	0	0	0
36	ACCTCCTGACAAGAAAAGAAAAAA	0	0	0	0
37	CCTCCTGACAAGAAAAGAAAAAAG	0	0	1	0.0943396
38	CTCCTGACAAGAAAAGAAAAAAGA	16	1.25984	2	0.188679
39	TCCTGACAAGAAAAGAAAAAAGAA	37	2.91339	19	1.79245
40	CCTGACAAGAAAAGAAAAAAGAAG	42	3.30709	29	2.73585
41	CTGACAAGAAAAGAAAAAAGAAGG	162	12.7559	76	7.16981
42	TGACAAGAAAAGAAAAAAGAAGGC	897	70.6299	357	33.6792
43	GACAAGAAAAGAAAAAAGAAGGCG	9	0.708661	7	0.660377
44	ACAAGAAAAGAAAAAAGAAGGCGG	67	5.27559	22	2.07547
45	CAAGAAAAGAAAAAAGAAGGCGGC	542	42.6772	217	20.4717
46	AAGAAAAGAAAAAAGAAGGCGGCT	11	0.866142	7	0.660377
47	AGAAAAGAAAAAAGAAGGCGGCTC	41	3.22835	15	1.41509
48	GAAAAGAAAAAAGAAGGCGGCTCG	10	0.787402	3	0.283019
49	AAAAGAAAAAAGAAGGCGGCTCGG	26	2.04724	6	0.566038
50	AAAGAAAAAAGAAGGCGGCTCGGA	32	2.51969	9	0.849057
51	AAGAAAAAAGAAGGCGGCTCGGAG	6	0.472441	6	0.566038
52	AGAAAAAAGAAGGCGGCTCGGAGG	73	5.74803	66	6.22642
53	GAAAAAAGAAGGCGGCTCGGAGGA	48	3.77953	37	3.49057
54	AAAAAAGAAGGCGGCTCGGAGGAG	63	4.96063	39	3.67925
55	AAAAAGAAGGCGGCTCGGAGGAGC	118	9.29134	78	7.35849
56	AAAAGAAGGCGGCTCGGAGGAGCG	9	0.708661	14	1.32075
57	AAAGAAGGCGGCTCGGAGGAGCGC	10	0.787402	10	0.943396
58	AAGAAGGCGGCTCGGAGGAGCGCT	2	0.15748	2	0.188679
59	AGAAGGCGGCTCGGAGGAGCGCTT	0	0	0	0
60	GAAGGCGGCTCGGAGGAGCGCTTC	0	0	0	0
61	AAGGCGGCTCGGAGGAGCGCTTCA	3	0.23622	0	0
62	AGGCGGCTCGGAGGAGCGCTTCAG	0	0	0	0
63	GGCGGCTCGGAGGAGCGCTTCAGG	0	0	0	0
64	GCGGCTCGGAGGAGCGCTTCAGGG	3	0.23622	2	0.188679
65	CGGCTCGGAGGAGCGCTTCAGGGA	39	3.07087	20	1.88679
66	GGCTCGGAGGAGCGCTTCAGGGAT	0	0	0	0
67	GCTCGGAGGAGCGCTTCAGGGATC	15	1.1811	6	0.566038
68	CTCGGAGGAGCGCTTCAGGGATCC	22	1.73228	6	0.566038
69	TCGGAGGAGCGCTTCAGGGATCCC	62	4.88189	31	2.92453
70	CGGAGGAGCGCTTCAGGGATCCCC	2	0.15748	2	0.188679
71	GGAGGAGCGCTTCAGGGATCCCCG	0	0	0	0
72	GAGGAGCGCTTCAGGGATCCCCGG	4	0.314961	4	0.377358
73	AGGAGCGCTTCAGGGATCCCCGGG	91	7.16535	48	4.5283
74	GGAGCGCTTCAGGGATCCCCGGGG	6	0.472441	1	0.0943396
75	GAGCGCTTCAGGGATCCCCGGGGA	6	0.472441	5	0.471698
76	AGCGCTTCAGGGATCCCCGGGGAA	7	0.551181	9	0.849057
77	GCGCTTCAGGGATCCCCGGGGAAA	0	0	3	0.283019
78	CGCTTCAGGGATCCCCGGGGAAAC	8	0.629921	4	0.377358
79	GCTTCAGGGATCCCCGGGGAAACC	0	0	5	0.471698
80	CTTCAGGGATCCCCGGGGAAACCT	0	0	0	0
81	TTCAGGGATCCCCGGGGAAACCTG	0	0	0	0
82	TCAGGGATCCCCGGGGAAACCTGG	0	0	0	0
83	CAGGGATCCCCGGGGAAACCTGGA	0	0	0	0
84	AGGGATCCCCGGGGAAACCTGGAG	4	0.314961	3	0.283019
85	GGGATCCCCGGGGAAACCTGGAGC	9	0.708661	3	0.283019
86	GGATCCCCGGGGAAACCTGGAGCG	0	0	0	0
87	GATCCCCGGGGAAACCTGGAGCGA	0	0	0	0
88	ATCCCCGGGGAAACCTGGAGCGAA	0	0	0	0
89	TCCCCGGGGAAACCTGGAGCGAAC	24	1.88976	6	0.566038
90	CCCCGGGGAAACCTGGAGCGAACT	2	0.15748	1	0.0943396
91	CCCGGGGAAACCTGGAGCGAACTG	5	0.393701	1	0.0943396
92	CCGGGGAAACCTGGAGCGAACTGG	8	0.629921	5	0.471698
93	CGGGGAAACCTGGAGCGAACTGGC	92	7.24409	42	3.96226
94	GGGGAAACCTGGAGCGAACTGGCA	21	1.65354	5	0.471698
95	GGGAAACCTGGAGCGAACTGGCAA	13	1.02362	5	0.471698
96	GGAAACCTGGAGCGAACTGGCAAA	27	2.12598	9	0.849057
97	GAAACCTGGAGCGAACTGGCAAAA	25	1.9685	12	1.13208
98	AAACCTGGAGCGAACTGGCAAAAA	179	14.0945	76	7.16981
99	AACCTGGAGCGAACTGGCAAAAAA	47	3.70079	18	1.69811
100	ACCTGGAGCGAACTGGCAAAAAAG	65	5.11811	37	3.49057
101	CCTGGAGCGAACTGGCAAAAAAGG	9	0.708661	3	0.283019
102	CTGGAGCGAACTGGCAAAAAAGGA	14	1.10236	0	0
103	TGGAGCGAACTGGCAAAAAAGGAC	51	4.01575	28	2.64151
104	GGAGCGAACTGGCAAAAAAGGACG	21	1.65354	4	0.377358
105	GAGCGAACTGGCAAAAAAGGACGG	15	1.1811	13	1.22642
106	AGCGAACTGGCAAAAAAGGACGGT	655	51.5748	425	40.0943
107	GCGAACTGGCAAAAAAGGACGGTG	13	1.02362	6	0.566038
108	CGAACTGGCAAAAAAGGACGGTGG	65	5.11811	17	1.60377
109	GAACTGGCAAAAAAGGACGGTGGG	49	3.85827	33	3.11321
110	AACTGGCAAAAAAGGACGGTGGGG	181	14.252	110	10.3774
111	ACTGGCAAAAAAGGACGGTGGGGA	124	9.76378	72	6.79245
112	CTGGCAAAAAAGGACGGTGGGGAG	12	0.944882	5	0.471698
113	TGGCAAAAAAGGACGGTGGGGAGT	72	5.66929	24	2.26415
114	GGCAAAAAAGGACGGTGGGGAGTG	13	1.02362	3	0.283019
115	GCAAAAAAGGACGGTGGGGAGTGC	42	3.30709	23	2.16981
116	CAAAAAAGGACGGTGGGGAGTGCC	538	42.3622	208	19.6226
117	AAAAAAGGACGGTGGGGAGTGCCC	792	62.3622	429	40.4717
118	AAAAAGGACGGTGGGGAGTGCCCA	68	5.35433	48	4.5283
119	AAAAGGACGGTGGGGAGTGCCCAG	39	3.07087	32	3.01887
120	AAAGGACGGTGGGGAGTGCCCAGC	615	48.4252	509	48.0189
121	AAGGACGGTGGGGAGTGCCCAGCG	15	1.1811	7	0.660377
122	AGGACGGTGGGGAGTGCCCAGCGG	29	2.28346	15	1.41509
123	GGACGGTGGGGAGTGCCCAGCGGC	0	0	0	0
124	GACGGTGGGGAGTGCCCAGCGGCC	0	0	0	0
125	ACGGTGGGGAGTGCCCAGCGGCCG	7	0.551181	2	0.188679
126	CGGTGGGGAGTGCCCAGCGGCCGA	0	0	0	0
127	GGTGGGGAGTGCCCAGCGGCCGAC	0	0	0	0
128	GTGGGGAGTGCCCAGCGGCCGACA	8	0.629921	14	1.32075
129	TGGGGAGTGCCCAGCGGCCGACAG	2	0.15748	0	0
130	GGGGAGTGCCCAGCGGCCGACAGG	2	0.15748	8	0.754717
131	GGGAGTGCCCAGCGGCCGACAGGA	7	0.551181	1	0.0943396
132	GGAGTGCCCAGCGGCCGACAGGAG	9	0.708661	4	0.377358
133	GAGTGCCCAGCGGCCGACAGGAGT	13	1.02362	15	1.41509
134	AGTGCCCAGCGGCCGACAGGAGTA	41	3.22835	36	3.39623
135	GTGCCCAGCGGCCGACAGGAGTAA	0	0	0	0
136	TGCCCAGCGGCCGACAGGAGTAAT	32	2.51969	12	1.13208
137	GCCCAGCGGCCGACAGGAGTAATT	1	0.0787402	2	0.188679
138	CCCAGCGGCCGACAGGAGTAATTC	1	0.0787402	3	0.283019
139	CCAGCGGCCGACAGGAGTAATTCC	61	4.80315	28	2.64151
140	CAGCGGCCGACAGGAGTAATTCCC	77	6.06299	42	3.96226
141	AGCGGCCGACAGGAGTAATTCCCG	8	0.629921	9	0.849057
142	GCGGCCGACAGGAGTAATTCCCGC	0	0	0	0
143	CGGCCGACAGGAGTAATTCCCGCC	4	0.314961	2	0.188679
144	GGCCGACAGGAGTAATTCCCGCCG	0	0	0	0
145	GCCGACAGGAGTAATTCCCGCCGA	0	0	0	0
146	CCGACAGGAGTAATTCCCGCCGAA	0	0	0	0
147	CGACAGGAGTAATTCCCGCCGAAA	0	0	0	0
148	GACAGGAGTAATTCCCGCCGAAAC	0	0	0	0
149	ACAGGAGTAATTCCCGCCGAAACA	24	1.88976	7	0.660377
150	CAGGAGTAATTCCCGCCGAAACAG	1	0.0787402	0	0
151	AGGAGTAATTCCCGCCGAAACAGG	9	0.708661	4	0.377358
152	GGAGTAATTCCCGCCGAAACAGGG	0	0	0	0
153	GAGTAATTCCCGCCGAAACAGGGT	0	0	0	0
154	AGTAATTCCCGCCGAAACAGGGTT	11	0.866142	5	0.471698
155	GTAATTCCCGCCGAAACAGGGTTT	0	0	1	0.0943396
156	TAATTCCCGCCGAAACAGGGTTTT	2	0.15748	0	0
157	AATTCCCGCCGAAACAGGGTTTTC	5	0.393701	7	0.660377
158	ATTCCCGCCGAAACAGGGTTTTCA	7	0.551181	0	0
159	TTCCCGCCGAAACAGGGTTTTCAC	10	0.787402	1	0.0943396
160	TCCCGCCGAAACAGGGTTTTCACC	11	0.866142	3	0.283019
161	CCCGCCGAAACAGGGTTTTCACCC	6	0.472441	1	0.0943396
162	CCGCCGAAACAGGGTTTTCACCCT	0	0	0	0
163	CGCCGAAACAGGGTTTTCACCCTT	2	0.15748	0	0
164	GCCGAAACAGGGTTTTCACCCTTC	0	0	0	0
165	CCGAAACAGGGTTTTCACCCTTCC	3	0.23622	4	0.377358
166	CGAAACAGGGTTTTCACCCTTCCT	2	0.15748	1	0.0943396
167	GAAACAGGGTTTTCACCCTTCCTT	0	0	0	0
168	AAACAGGGTTTTCACCCTTCCTTT	0	0	0	0
169	AACAGGGTTTTCACCCTTCCTTTC	19	1.49606	13	1.22642
170	ACAGGGTTTTCACCCTTCCTTTCT	16	1.25984	1	0.0943396
171	CAGGGTTTTCACCCTTCCTTTCTT	3	0.23622	0	0
172	AGGGTTTTCACCCTTCCTTTCTTC	5	0.393701	6	0.566038
173	GGGTTTTCACCCTTCCTTTCTTCG	0	0	0	0
174	GGTTTTCACCCTTCCTTTCTTCGG	0	0	0	0
175	GTTTTCACCCTTCCTTTCTTCGGG	4	0.314961	2	0.188679
176	TTTTCACCCTTCCTTTCTTCGGGT	5	0.393701	0	0
177	TTTCACCCTTCCTTTCTTCGGGTG	0	0	0	0
178	TTCACCCTTCCTTTCTTCGGGTGT	0	0	0	0
179	TCACCCTTCCTTTCTTCGGGTGTC	22	1.73228	19	1.79245
180	CACCCTTCCTTTCTTCGGGTGTCC	5	0.393701	3	0.283019
181	ACCCTTCCTTTCTTCGGGTGTCCT	11	0.866142	15	1.41509
182	CCCTTCCTTTCTTCGGGTGTCCTT	0	0	0	0
183	CCTTCCTTTCTTCGGGTGTCCTTC	5	0.393701	3	0.283019
184	CTTCCTTTCTTCGGGTGTCCTTCC	30	2.3622	22	2.07547
185	TTCCTTTCTTCGGGTGTCCTTCCT	29	2.28346	10	0.943396
186	TCCTTTCTTCGGGTGTCCTTCCTC	0	0	2	0.188679
187	CCTTTCTTCGGGTGTCCTTCCTCG	1	0.0787402	1	0.0943396
188	CTTTCTTCGGGTGTCCTTCCTCGC	6	0.472441	2	0.188679
189	TTTCTTCGGGTGTCCTTCCTCGCG	42	3.30709	21	1.98113
190	TTCTTCGGGTGTCCTTCCTCGCGC	18	1.41732	12	1.13208
191	TCTTCGGGTGTCCTTCCTCGCGCC	63	4.96063	46	4.33962
192	CTTCGGGTGTCCTTCCTCGCGCCC	0	0	1	0.0943396
193	TTCGGGTGTCCTTCCTCGCGCCCG	0	0	0	0
194	TCGGGTGTCCTTCCTCGCGCCCGC	1	0.0787402	3	0.283019
195	CGGGTGTCCTTCCTCGCGCCCGCA	0	0	0	0
196	GGGTGTCCTTCCTCGCGCCCGCAG	0	0	0	0
197	GGTGTCCTTCCTCGCGCCCGCAGG	17	1.33858	11	1.03774
198	GTGTCCTTCCTCGCGCCCGCAGGA	0	0	0	0
199	TGTCCTTCCTCGCGCCCGCAGGAC	1	0.0787402	0	0
200	GTCCTTCCTCGCGCCCGCAGGACC	15	1.1811	10	0.943396
201	TCCTTCCTCGCGCCCGCAGGACCA	8	0.629921	4	0.377358
202	CCTTCCTCGCGCCCGCAGGACCAC	2	0.15748	0	0
203	CTTCCTCGCGCCCGCAGGACCACC	35	2.75591	16	1.50943
204	TTCCTCGCGCCCGCAGGACCACCC	270	21.2598	102	9.62264
205	TCCTCGCGCCCGCAGGACCACCCC	5	0.393701	3	0.283019
206	CCTCGCGCCCGCAGGACCACCCCT	0	0	0	0
207	CTCGCGCCCGCAGGACCACCCCTC	6	0.472441	1	0.0943396
208	TCGCGCCCGCAGGACCACCCCTCG	48	3.77953	16	1.50943
209	CGCGCCCGCAGGACCACCCCTCGC	2	0.15748	1	0.0943396
210	GCGCCCGCAGGACCACCCCTCGCC	11	0.866142	1	0.0943396
211	CGCCCGCAGGACCACCCCTCGCCC	10	0.787402	17	1.60377
212	GCCCGCAGGACCACCCCTCGCCCC	0	0	0	0
213	CCCGCAGGACCACCCCTCGCCCCC	2	0.15748	0	0
214	CCGCAGGACCACCCCTCGCCCCCT	0	0	0	0
215	CGCAGGACCACCCCTCGCCCCCTT	4	0.314961	1	0.0943396
216	GCAGGACCACCCCTCGCCCCCTTT	0	0	0	0
217	CAGGACCACCCCTCGCCCCCTTTG	13	1.02362	6	0.566038
218	AGGACCACCCCTCGCCCCCTTTGC	24	1.88976	18	1.69811
219	GGACCACCCCTCGCCCCCTTTGCG	4	0.314961	8	0.754717
220	GACCACCCCTCGCCCCCTTTGCGC	2	0.15748	0	0
221	ACCACCCCTCGCCCCCTTTGCGCT	235	18.5039	155	14.6226
222	CCACCCCTCGCCCCCTTTGCGCTG	1	0.0787402	0	0
223	CACCCCTCGCCCCCTTTGCGCTGT	1	0.0787402	1	0.0943396
224	ACCCCTCGCCCCCTTTGCGCTGTC	202	15.9055	101	9.5283
225	CCCCTCGCCCCCTTTGCGCTGTCG	0	0	0	0
226	CCCTCGCCCCCTTTGCGCTGTCGC	7	0.551181	7	0.660377
227	CCTCGCCCCCTTTGCGCTGTCGCT	3	0.23622	6	0.566038
228	CTCGCCCCCTTTGCGCTGTCGCTT	4	0.314961	4	0.377358
229	TCGCCCCCTTTGCGCTGTCGCTTC	121	9.52756	44	4.15094
230	CGCCCCCTTTGCGCTGTCGCTTCG	2	0.15748	0	0
231	GCCCCCTTTGCGCTGTCGCTTCGG	0	0	0	0
232	CCCCCTTTGCGCTGTCGCTTCGGC	9	0.708661	1	0.0943396
233	CCCCTTTGCGCTGTCGCTTCGGCT	3	0.23622	1	0.0943396
234	CCCTTTGCGCTGTCGCTTCGGCTA	2	0.15748	0	0
235	CCTTTGCGCTGTCGCTTCGGCTAC	22	1.73228	9	0.849057
236	CTTTGCGCTGTCGCTTCGGCTACT	48	3.77953	15	1.41509
237	TTTGCGCTGTCGCTTCGGCTACTA	94	7.40157	42	3.96226
238	TTGCGCTGTCGCTTCGGCTACTAC	135	10.6299	41	3.86792
239	TGCGCTGTCGCTTCGGCTACTACC	138	10.8661	47	4.43396
240	GCGCTGTCGCTTCGGCTACTACCC	10	0.787402	8	0.754717
241	CGCTGTCGCTTCGGCTACTACCCG	14	1.10236	6	0.566038
242	GCTGTCGCTTCGGCTACTACCCGG	9	0.708661	5	0.471698
243	CTGTCGCTTCGGCTACTACCCGGT	35	2.75591	10	0.943396
244	TGTCGCTTCGGCTACTACCCGGTG	4	0.314961	7	0.660377
245	GTCGCTTCGGCTACTACCCGGTGG	23	1.81102	24	2.26415
246	TCGCTTCGGCTACTACCCGGTGGA	19	1.49606	4	0.377358
247	CGCTTCGGCTACTACCCGGTGGAA	0	0	0	0
248	GCTTCGGCTACTACCCGGTGGAAA	8	0.629921	1	0.0943396
249	CTTCGGCTACTACCCGGTGGAAAC	49	3.85827	25	2.35849
250	TTCGGCTACTACCCGGTGGAAACA	45	3.54331	28	2.64151
251	TCGGCTACTACCCGGTGGAAACAA	5	0.393701	2	0.188679
252	CGGCTACTACCCGGTGGAAACAAC	24	1.88976	12	1.13208
253	GGCTACTACCCGGTGGAAACAACT	4	0.314961	1	0.0943396
254	GCTACTACCCGGTGGAAACAACTG	0	0	0	0
255	CTACTACCCGGTGGAAACAACTGA	17	1.33858	17	1.60377
256	TACTACCCGGTGGAAACAACTGAA	9	0.708661	11	1.03774
257	ACTACCCGGTGGAAACAACTGAAG	90	7.08661	58	5.4717
258	CTACCCGGTGGAAACAACTGAAGC	68	5.35433	37	3.49057
259	TACCCGGTGGAAACAACTGAAGCT	299	23.5433	135	12.7358
260	ACCCGGTGGAAACAACTGAAGCTC	50	3.93701	22	2.07547
261	CCCGGTGGAAACAACTGAAGCTCC	68	5.35433	43	4.0566
262	CCGGTGGAAACAACTGAAGCTCCC	36	2.83465	20	1.88679
263	CGGTGGAAACAACTGAAGCTCCCG	6	0.472441	3	0.283019
264	GGTGGAAACAACTGAAGCTCCCGA	27	2.12598	14	1.32075
265	GTGGAAACAACTGAAGCTCCCGAG	99	7.79528	60	5.66038
266	TGGAAACAACTGAAGCTCCCGAGA	148	11.6535	67	6.32075
267	GGAAACAACTGAAGCTCCCGAGAA	13	1.02362	4	0.377358
268	GAAACAACTGAAGCTCCCGAGAAC	23	1.81102	7	0.660377
269	AAACAACTGAAGCTCCCGAGAACC	1294	101.89	639	60.283
270	AACAACTGAAGCTCCCGAGAACCG	158	12.4409	72	6.79245
271	ACAACTGAAGCTCCCGAGAACCGC	74	5.82677	28	2.64151
272	CAACTGAAGCTCCCGAGAACCGCT	139	10.9449	85	8.01887
273	AACTGAAGCTCCCGAGAACCGCTT	73	5.74803	50	4.71698
274	ACTGAAGCTCCCGAGAACCGCTTT	65	5.11811	71	6.69811
275	CTGAAGCTCCCGAGAACCGCTTTT	17	1.33858	2	0.188679
276	TGAAGCTCCCGAGAACCGCTTTTT	16	1.25984	6	0.566038
277	GAAGCTCCCGAGAACCGCTTTTTC	6	0.472441	3	0.283019
278	AAGCTCCCGAGAACCGCTTTTTCT	2	0.15748	0	0
279	AGCTCCCGAGAACCGCTTTTTCTC	2	0.15748	1	0.0943396
280	GCTCCCGAGAACCGCTTTTTCTCT	0	0	0	0
281	CTCCCGAGAACCGCTTTTTCTCTA	0	0	0	0
282	TCCCGAGAACCGCTTTTTCTCTAT	0	0	0	0
283	CCCGAGAACCGCTTTTTCTCTATC	3	0.23622	0	0
284	CCGAGAACCGCTTTTTCTCTATCT	0	0	0	0
285	CGAGAACCGCTTTTTCTCTATCTT	0	0	0	0
286	GAGAACCGCTTTTTCTCTATCTTA	0	0	0	0
287	AGAACCGCTTTTTCTCTATCTTAC	3	0.23622	7	0.660377
288	GAACCGCTTTTTCTCTATCTTACT	2	0.15748	7	0.660377
289	AACCGCTTTTTCTCTATCTTACTT	6	0.472441	2	0.188679
290	ACCGCTTTTTCTCTATCTTACTTG	0	0	0	0
291	CCGCTTTTTCTCTATCTTACTTGC	4	0.314961	3	0.283019
292	CGCTTTTTCTCTATCTTACTTGCT	5	0.393701	0	0
293	GCTTTTTCTCTATCTTACTTGCTC	2	0.15748	3	0.283019
294	CTTTTTCTCTATCTTACTTGCTCC	17	1.33858	13	1.22642
295	TTTTTCTCTATCTTACTTGCTCCG	9	0.708661	9	0.849057
296	TTTTCTCTATCTTACTTGCTCCGG	12	0.944882	5	0.471698
297	TTTCTCTATCTTACTTGCTCCGGG	15	1.1811	18	1.69811
298	TTCTCTATCTTACTTGCTCCGGGG	19	1.49606	5	0.471698
299	TCTCTATCTTACTTGCTCCGGGGC	10	0.787402	2	0.188679
300	CTCTATCTTACTTGCTCCGGGGCG	3	0.23622	4	0.377358
301	TCTATCTTACTTGCTCCGGGGCGA	7	0.551181	4	0.377358
302	CTATCTTACTTGCTCCGGGGCGAG	0	0	0	0
303	TATCTTACTTGCTCCGGGGCGAGG	6	0.472441	9	0.849057
304	ATCTTACTTGCTCCGGGGCGAGGG	26	2.04724	23	2.16981
305	TCTTACTTGCTCCGGGGCGAGGGT	3	0.23622	0	0
306	CTTACTTGCTCCGGGGCGAGGGTG	1	0.0787402	0	0
307	TTACTTGCTCCGGGGCGAGGGTGT	37	2.91339	18	1.69811
308	TACTTGCTCCGGGGCGAGGGTGTT	4	0.314961	2	0.188679
309	ACTTGCTCCGGGGCGAGGGTGTTT	9	0.708661	3	0.283019
310	CTTGCTCCGGGGCGAGGGTGTTTA	4	0.314961	0	0
311	TTGCTCCGGGGCGAGGGTGTTTAG	55	4.33071	27	2.54717
312	TGCTCCGGGGCGAGGGTGTTTAGC	28	2.20472	7	0.660377
313	GCTCCGGGGCGAGGGTGTTTAGCC	4	0.314961	0	0
314	CTCCGGGGCGAGGGTGTTTAGCCC	0	0	0	0
315	TCCGGGGCGAGGGTGTTTAGCCCT	0	0	0	0
316	CCGGGGCGAGGGTGTTTAGCCCTT	0	0	0	0
317	CGGGGCGAGGGTGTTTAGCCCTTG	0	0	0	0
318	GGGGCGAGGGTGTTTAGCCCTTGG	0	0	0	0
319	GGGCGAGGGTGTTTAGCCCTTGGA	0	0	0	0
320	GGCGAGGGTGTTTAGCCCTTGGAA	0	0	0	0
321	GCGAGGGTGTTTAGCCCTTGGAAC	0	0	0	0
322	CGAGGGTGTTTAGCCCTTGGAACC	0	0	0	0
323	GAGGGTGTTTAGCCCTTGGAACCG	4	0.314961	0	0
324	AGGGTGTTTAGCCCTTGGAACCGC	9	0.708661	5	0.471698
325	GGGTGTTTAGCCCTTGGAACCGCA	5	0.393701	1	0.0943396
326	GGTGTTTAGCCCTTGGAACCGCAG	3	0.23622	1	0.0943396
327	GTGTTTAGCCCTTGGAACCGCAGT	47	3.70079	21	1.98113
328	TGTTTAGCCCTTGGAACCGCAGTT	26	2.04724	18	1.69811
329	GTTTAGCCCTTGGAACCGCAGTTG	19	1.49606	5	0.471698
330	TTTAGCCCTTGGAACCGCAGTTGG	459	36.1417	155	14.6226
331	TTAGCCCTTGGAACCGCAGTTGGT	424	33.3858	197	18.5849
332	TAGCCCTTGGAACCGCAGTTGGTT	23	1.81102	5	0.471698
333	AGCCCTTGGAACCGCAGTTGGTTC	0	0	0	0
334	GCCCTTGGAACCGCAGTTGGTTCC	0	0	0	0
335	CCCTTGGAACCGCAGTTGGTTCCT	0	0	0	0
336	CCTTGGAACCGCAGTTGGTTCCTC	0	0	0	0
337	CTTGGAACCGCAGTTGGTTCCTCG	0	0	0	0
338	TTGGAACCGCAGTTGGTTCCTCGG	1	0.0787402	1	0.0943396
339	TGGAACCGCAGTTGGTTCCTCGGA	0	0	0	0
340	GGAACCGCAGTTGGTTCCTCGGAA	0	0	0	0
341	GAACCGCAGTTGGTTCCTCGGAAC	37	2.91339	16	1.50943
342	AACCGCAGTTGGTTCCTCGGAACT	424	33.3858	167	15.7547
343	ACCGCAGTTGGTTCCTCGGAACTA	44	3.46457	27	2.54717
344	CCGCAGTTGGTTCCTCGGAACTAA	0	0	0	0
345	CGCAGTTGGTTCCTCGGAACTAAA	4	0.314961	4	0.377358
346	GCAGTTGGTTCCTCGGAACTAAAC	0	0	0	0
347	CAGTTGGTTCCTCGGAACTAAACT	0	0	0	0
348	AGTTGGTTCCTCGGAACTAAACTC	4	0.314961	5	0.471698
349	GTTGGTTCCTCGGAACTAAACTCG	7	0.551181	4	0.377358
350	TTGGTTCCTCGGAACTAAACTCGT	45	3.54331	7	0.660377
351	TGGTTCCTCGGAACTAAACTCGTG	35	2.75591	12	1.13208
352	GGTTCCTCGGAACTAAACTCGTGG	69	5.43307	34	3.20755
353	GTTCCTCGGAACTAAACTCGTGGT	244	19.2126	82	7.73585
354	TTCCTCGGAACTAAACTCGTGGTT	106	8.34646	33	3.11321
355	TCCTCGGAACTAAACTCGTGGTTC	46	3.62205	24	2.26415
356	CCTCGGAACTAAACTCGTGGTTCC	6	0.472441	5	0.471698
357	CTCGGAACTAAACTCGTGGTTCCT	3	0.23622	3	0.283019
358	TCGGAACTAAACTCGTGGTTCCTG	0	0	0	0

## Sheet: -21 nt
5'-Position	Sequences	PSTVd-Nb		PSTVd-NtRDR1
		Reads no.	Reads per million	Reads no.	Reads per million
0	CGGAACTAAACTCGTGGTTCC	0	0	0	0
1	GGAACTAAACTCGTGGTTCCT	0	0	0	0
2	GAACTAAACTCGTGGTTCCTG	1134	89.2913	458	43.2075
3	AACTAAACTCGTGGTTCCTGT	150	11.811	56	5.28302
4	ACTAAACTCGTGGTTCCTGTG	18	1.41732	10	0.943396
5	CTAAACTCGTGGTTCCTGTGG	5	0.393701	6	0.566038
6	TAAACTCGTGGTTCCTGTGGT	33	2.59843	20	1.88679
7	AAACTCGTGGTTCCTGTGGTT	346	27.2441	138	13.0189
8	AACTCGTGGTTCCTGTGGTTC	9	0.708661	5	0.471698
9	ACTCGTGGTTCCTGTGGTTCA	7958	626.614	2997	282.736
10	CTCGTGGTTCCTGTGGTTCAC	1	0.0787402	1	0.0943396
11	TCGTGGTTCCTGTGGTTCACA	132	10.3937	45	4.24528
12	CGTGGTTCCTGTGGTTCACAC	3	0.23622	4	0.377358
13	GTGGTTCCTGTGGTTCACACC	3	0.23622	6	0.566038
14	TGGTTCCTGTGGTTCACACCT	97	7.6378	41	3.86792
15	GGTTCCTGTGGTTCACACCTG	82	6.45669	26	2.45283
16	GTTCCTGTGGTTCACACCTGA	180	14.1732	55	5.18868
17	TTCCTGTGGTTCACACCTGAC	0	0	0	0
18	TCCTGTGGTTCACACCTGACC	1	0.0787402	1	0.0943396
19	CCTGTGGTTCACACCTGACCT	55	4.33071	25	2.35849
20	CTGTGGTTCACACCTGACCTC	15	1.1811	1	0.0943396
21	TGTGGTTCACACCTGACCTCC	41	3.22835	31	2.92453
22	GTGGTTCACACCTGACCTCCT	61	4.80315	31	2.92453
23	TGGTTCACACCTGACCTCCTG	1738	136.85	754	71.1321
24	GGTTCACACCTGACCTCCTGA	25870	2037.01	6883	649.34
25	GTTCACACCTGACCTCCTGAC	25871	2037.09	0	0
26	TTCACACCTGACCTCCTGACA	629	49.5276	228	21.5094
27	TCACACCTGACCTCCTGACAA	3855	303.543	1136	107.17
28	CACACCTGACCTCCTGACAAG	186	14.6457	100	9.43396
29	ACACCTGACCTCCTGACAAGA	3833	301.811	1114	105.094
30	CACCTGACCTCCTGACAAGAA	5663	445.906	1789	168.774
31	ACCTGACCTCCTGACAAGAAA	2776	218.583	896	84.5283
32	CCTGACCTCCTGACAAGAAAA	3334	262.52	1174	110.755
33	CTGACCTCCTGACAAGAAAAG	167	13.1496	96	9.0566
34	TGACCTCCTGACAAGAAAAGA	419	32.9921	166	15.6604
35	GACCTCCTGACAAGAAAAGAA	499	39.2913	203	19.1509
36	ACCTCCTGACAAGAAAAGAAA	409	32.2047	167	15.7547
37	CCTCCTGACAAGAAAAGAAAA	289	22.7559	120	11.3208
38	CTCCTGACAAGAAAAGAAAAA	51	4.01575	26	2.45283
39	TCCTGACAAGAAAAGAAAAAA	138	10.8661	76	7.16981
40	CCTGACAAGAAAAGAAAAAAG	54	4.25197	61	5.75472
41	CTGACAAGAAAAGAAAAAAGA	2	0.15748	0	0
42	TGACAAGAAAAGAAAAAAGAA	18	1.41732	8	0.754717
43	GACAAGAAAAGAAAAAAGAAG	57	4.48819	36	3.39623
44	ACAAGAAAAGAAAAAAGAAGG	3	0.23622	0	0
45	CAAGAAAAGAAAAAAGAAGGC	7	0.551181	6	0.566038
46	AAGAAAAGAAAAAAGAAGGCG	19	1.49606	7	0.660377
47	AGAAAAGAAAAAAGAAGGCGG	13	1.02362	8	0.754717
48	GAAAAGAAAAAAGAAGGCGGC	4	0.314961	4	0.377358
49	AAAAGAAAAAAGAAGGCGGCT	13	1.02362	4	0.377358
50	AAAGAAAAAAGAAGGCGGCTC	6	0.472441	4	0.377358
51	AAGAAAAAAGAAGGCGGCTCG	294	23.1496	138	13.0189
52	AGAAAAAAGAAGGCGGCTCGG	21	1.65354	14	1.32075
53	GAAAAAAGAAGGCGGCTCGGA	3387	266.693	1461	137.83
54	AAAAAAGAAGGCGGCTCGGAG	128	10.0787	40	3.77358
55	AAAAAGAAGGCGGCTCGGAGG	42	3.30709	5	0.471698
56	AAAAGAAGGCGGCTCGGAGGA	298	23.4646	157	14.8113
57	AAAGAAGGCGGCTCGGAGGAG	103	8.11024	30	2.83019
58	AAGAAGGCGGCTCGGAGGAGC	5	0.393701	2	0.188679
59	AGAAGGCGGCTCGGAGGAGCG	96	7.55906	44	4.15094
60	GAAGGCGGCTCGGAGGAGCGC	20	1.5748	10	0.943396
61	AAGGCGGCTCGGAGGAGCGCT	6	0.472441	8	0.754717
62	AGGCGGCTCGGAGGAGCGCTT	4	0.314961	2	0.188679
63	GGCGGCTCGGAGGAGCGCTTC	24	1.88976	3	0.283019
64	GCGGCTCGGAGGAGCGCTTCA	78	6.14173	36	3.39623
65	CGGCTCGGAGGAGCGCTTCAG	41	3.22835	28	2.64151
66	GGCTCGGAGGAGCGCTTCAGG	217	17.0866	98	9.24528
67	GCTCGGAGGAGCGCTTCAGGG	20	1.5748	11	1.03774
68	CTCGGAGGAGCGCTTCAGGGA	764	60.1575	291	27.4528
69	TCGGAGGAGCGCTTCAGGGAT	104	8.18898	37	3.49057
70	CGGAGGAGCGCTTCAGGGATC	61	4.80315	23	2.16981
71	GGAGGAGCGCTTCAGGGATCC	80	6.29921	38	3.58491
72	GAGGAGCGCTTCAGGGATCCC	76	5.98425	29	2.73585
73	AGGAGCGCTTCAGGGATCCCC	60	4.72441	33	3.11321
74	GGAGCGCTTCAGGGATCCCCG	1437	113.15	629	59.3396
75	GAGCGCTTCAGGGATCCCCGG	292	22.9921	115	10.8491
76	AGCGCTTCAGGGATCCCCGGG	130	10.2362	53	5
77	GCGCTTCAGGGATCCCCGGGG	92	7.24409	34	3.20755
78	CGCTTCAGGGATCCCCGGGGA	3247	255.669	1006	94.9057
79	GCTTCAGGGATCCCCGGGGAA	3029	238.504	859	81.0377
80	CTTCAGGGATCCCCGGGGAAA	10184	801.89	2738	258.302
81	TTCAGGGATCCCCGGGGAAAC	30	2.3622	14	1.32075
82	TCAGGGATCCCCGGGGAAACC	35	2.75591	9	0.849057
83	CAGGGATCCCCGGGGAAACCT	1	0.0787402	0	0
84	AGGGATCCCCGGGGAAACCTG	17	1.33858	7	0.660377
85	GGGATCCCCGGGGAAACCTGG	22	1.73228	18	1.69811
86	GGATCCCCGGGGAAACCTGGA	92	7.24409	24	2.26415
87	GATCCCCGGGGAAACCTGGAG	4	0.314961	0	0
88	ATCCCCGGGGAAACCTGGAGC	0	0	0	0
89	TCCCCGGGGAAACCTGGAGCG	1	0.0787402	4	0.377358
90	CCCCGGGGAAACCTGGAGCGA	13	1.02362	7	0.660377
91	CCCGGGGAAACCTGGAGCGAA	585	46.063	243	22.9245
92	CCGGGGAAACCTGGAGCGAAC	23	1.81102	12	1.13208
93	CGGGGAAACCTGGAGCGAACT	155	12.2047	77	7.26415
94	GGGGAAACCTGGAGCGAACTG	604	47.5591	310	29.2453
95	GGGAAACCTGGAGCGAACTGG	262	20.6299	130	12.2642
96	GGAAACCTGGAGCGAACTGGC	18	1.41732	8	0.754717
97	GAAACCTGGAGCGAACTGGCA	3619	284.961	1269	119.717
98	AAACCTGGAGCGAACTGGCAA	2258	177.795	769	72.5472
99	AACCTGGAGCGAACTGGCAAA	4760	374.803	1728	163.019
100	ACCTGGAGCGAACTGGCAAAA	1370	107.874	544	51.3208
101	CCTGGAGCGAACTGGCAAAAA	3906	307.559	1410	133.019
102	CTGGAGCGAACTGGCAAAAAA	953	75.0394	395	37.2642
103	TGGAGCGAACTGGCAAAAAAG	1212	95.4331	656	61.8868
104	GGAGCGAACTGGCAAAAAAGG	671	52.8346	275	25.9434
105	GAGCGAACTGGCAAAAAAGGA	2068	162.835	1009	95.1887
106	AGCGAACTGGCAAAAAAGGAC	7	0.551181	9	0.849057
107	GCGAACTGGCAAAAAAGGACG	55	4.33071	17	1.60377
108	CGAACTGGCAAAAAAGGACGG	246	19.3701	114	10.7547
109	GAACTGGCAAAAAAGGACGGT	207	16.2992	93	8.77358
110	AACTGGCAAAAAAGGACGGTG	633	49.8425	321	30.283
111	ACTGGCAAAAAAGGACGGTGG	145	11.4173	73	6.88679
112	CTGGCAAAAAAGGACGGTGGG	37	2.91339	13	1.22642
113	TGGCAAAAAAGGACGGTGGGG	13	1.02362	11	1.03774
114	GGCAAAAAAGGACGGTGGGGA	7049	555.039	2490	234.906
115	GCAAAAAAGGACGGTGGGGAG	1308	102.992	465	43.8679
116	CAAAAAAGGACGGTGGGGAGT	21	1.65354	4	0.377358
117	AAAAAAGGACGGTGGGGAGTG	44	3.46457	29	2.73585
118	AAAAAGGACGGTGGGGAGTGC	17	1.33858	8	0.754717
119	AAAAGGACGGTGGGGAGTGCC	8	0.629921	1	0.0943396
120	AAAGGACGGTGGGGAGTGCCC	12	0.944882	4	0.377358
121	AAGGACGGTGGGGAGTGCCCA	584	45.9843	193	18.2075
122	AGGACGGTGGGGAGTGCCCAG	696	54.8031	299	28.2075
123	GGACGGTGGGGAGTGCCCAGC	23	1.81102	26	2.45283
124	GACGGTGGGGAGTGCCCAGCG	16	1.25984	14	1.32075
125	ACGGTGGGGAGTGCCCAGCGG	3	0.23622	1	0.0943396
126	CGGTGGGGAGTGCCCAGCGGC	2	0.15748	2	0.188679
127	GGTGGGGAGTGCCCAGCGGCC	7	0.551181	0	0
128	GTGGGGAGTGCCCAGCGGCCG	21	1.65354	5	0.471698
129	TGGGGAGTGCCCAGCGGCCGA	9959	784.173	3413	321.981
130	GGGGAGTGCCCAGCGGCCGAC	8	0.629921	4	0.377358
131	GGGAGTGCCCAGCGGCCGACA	16470	1296.85	5108	481.887
132	GGAGTGCCCAGCGGCCGACAG	5391	424.488	1245	117.453
133	GAGTGCCCAGCGGCCGACAGG	102	8.0315	79	7.45283
134	AGTGCCCAGCGGCCGACAGGA	2662	209.606	976	92.0755
135	GTGCCCAGCGGCCGACAGGAG	280	22.0472	123	11.6038
136	TGCCCAGCGGCCGACAGGAGT	328	25.8268	136	12.8302
137	GCCCAGCGGCCGACAGGAGTA	537	42.2835	225	21.2264
138	CCCAGCGGCCGACAGGAGTAA	5098	401.417	1863	175.755
139	CCAGCGGCCGACAGGAGTAAT	2887	227.323	1212	114.34
140	CAGCGGCCGACAGGAGTAATT	540	42.5197	245	23.1132
141	AGCGGCCGACAGGAGTAATTC	169	13.3071	60	5.66038
142	GCGGCCGACAGGAGTAATTCC	50	3.93701	13	1.22642
143	CGGCCGACAGGAGTAATTCCC	50	3.93701	23	2.16981
144	GGCCGACAGGAGTAATTCCCG	634	49.9213	236	22.2642
145	GCCGACAGGAGTAATTCCCGC	44	3.46457	14	1.32075
146	CCGACAGGAGTAATTCCCGCC	0	0	0	0
147	CGACAGGAGTAATTCCCGCCG	0	0	0	0
148	GACAGGAGTAATTCCCGCCGA	3	0.23622	0	0
149	ACAGGAGTAATTCCCGCCGAA	651	51.2598	274	25.8491
150	CAGGAGTAATTCCCGCCGAAA	658	51.811	283	26.6981
151	AGGAGTAATTCCCGCCGAAAC	110	8.66142	48	4.5283
152	GGAGTAATTCCCGCCGAAACA	51590	4062.2	14593	1376.7
153	GAGTAATTCCCGCCGAAACAG	4835	380.709	1678	158.302
154	AGTAATTCCCGCCGAAACAGG	44	3.46457	19	1.79245
155	GTAATTCCCGCCGAAACAGGG	22	1.73228	13	1.22642
156	TAATTCCCGCCGAAACAGGGT	0	0	0	0
157	AATTCCCGCCGAAACAGGGTT	2	0.15748	3	0.283019
158	ATTCCCGCCGAAACAGGGTTT	1	0.0787402	0	0
159	TTCCCGCCGAAACAGGGTTTT	24	1.88976	11	1.03774
160	TCCCGCCGAAACAGGGTTTTC	3	0.23622	0	0
161	CCCGCCGAAACAGGGTTTTCA	106	8.34646	42	3.96226
162	CCGCCGAAACAGGGTTTTCAC	32	2.51969	13	1.22642
163	CGCCGAAACAGGGTTTTCACC	8	0.629921	5	0.471698
164	GCCGAAACAGGGTTTTCACCC	3	0.23622	0	0
165	CCGAAACAGGGTTTTCACCCT	5	0.393701	1	0.0943396
166	CGAAACAGGGTTTTCACCCTT	0	0	0	0
167	GAAACAGGGTTTTCACCCTTC	0	0	0	0
168	AAACAGGGTTTTCACCCTTCC	0	0	0	0
169	AACAGGGTTTTCACCCTTCCT	0	0	0	0
170	ACAGGGTTTTCACCCTTCCTT	0	0	0	0
171	CAGGGTTTTCACCCTTCCTTT	0	0	0	0
172	AGGGTTTTCACCCTTCCTTTC	0	0	0	0
173	GGGTTTTCACCCTTCCTTTCT	0	0	0	0
174	GGTTTTCACCCTTCCTTTCTT	65	5.11811	25	2.35849
175	GTTTTCACCCTTCCTTTCTTC	17	1.33858	2	0.188679
176	TTTTCACCCTTCCTTTCTTCG	184	14.4882	88	8.30189
177	TTTCACCCTTCCTTTCTTCGG	6	0.472441	3	0.283019
178	TTCACCCTTCCTTTCTTCGGG	20	1.5748	10	0.943396
179	TCACCCTTCCTTTCTTCGGGT	0	0	0	0
180	CACCCTTCCTTTCTTCGGGTG	0	0	0	0
181	ACCCTTCCTTTCTTCGGGTGT	0	0	0	0
182	CCCTTCCTTTCTTCGGGTGTC	5	0.393701	0	0
183	CCTTCCTTTCTTCGGGTGTCC	16	1.25984	3	0.283019
184	CTTCCTTTCTTCGGGTGTCCT	41	3.22835	28	2.64151
185	TTCCTTTCTTCGGGTGTCCTT	3336	262.677	951	89.717
186	TCCTTTCTTCGGGTGTCCTTC	126	9.92126	55	5.18868
187	CCTTTCTTCGGGTGTCCTTCC	16	1.25984	2	0.188679
188	CTTTCTTCGGGTGTCCTTCCT	30	2.3622	12	1.13208
189	TTTCTTCGGGTGTCCTTCCTC	12	0.944882	6	0.566038
190	TTCTTCGGGTGTCCTTCCTCG	919	72.3622	274	25.8491
191	TCTTCGGGTGTCCTTCCTCGC	5	0.393701	3	0.283019
192	CTTCGGGTGTCCTTCCTCGCG	81	6.37795	61	5.75472
193	TTCGGGTGTCCTTCCTCGCGC	288	22.6772	72	6.79245
194	TCGGGTGTCCTTCCTCGCGCC	132	10.3937	34	3.20755
195	CGGGTGTCCTTCCTCGCGCCC	27	2.12598	20	1.88679
196	GGGTGTCCTTCCTCGCGCCCG	1262	99.3701	421	39.717
197	GGTGTCCTTCCTCGCGCCCGC	522	41.1024	168	15.8491
198	GTGTCCTTCCTCGCGCCCGCA	4719	371.575	1581	149.151
199	TGTCCTTCCTCGCGCCCGCAG	159	12.5197	43	4.0566
200	GTCCTTCCTCGCGCCCGCAGG	20	1.5748	9	0.849057
201	TCCTTCCTCGCGCCCGCAGGA	2692	211.969	919	86.6981
202	CCTTCCTCGCGCCCGCAGGAC	27	2.12598	9	0.849057
203	CTTCCTCGCGCCCGCAGGACC	2	0.15748	4	0.377358
204	TTCCTCGCGCCCGCAGGACCA	292	22.9921	96	9.0566
205	TCCTCGCGCCCGCAGGACCAC	21	1.65354	12	1.13208
206	CCTCGCGCCCGCAGGACCACC	2	0.15748	0	0
207	CTCGCGCCCGCAGGACCACCC	2	0.15748	1	0.0943396
208	TCGCGCCCGCAGGACCACCCC	0	0	0	0
209	CGCGCCCGCAGGACCACCCCT	91	7.16535	41	3.86792
210	GCGCCCGCAGGACCACCCCTC	4	0.314961	1	0.0943396
211	CGCCCGCAGGACCACCCCTCG	90	7.08661	49	4.62264
212	GCCCGCAGGACCACCCCTCGC	0	0	4	0.377358
213	CCCGCAGGACCACCCCTCGCC	11	0.866142	12	1.13208
214	CCGCAGGACCACCCCTCGCCC	4	0.314961	2	0.188679
215	CGCAGGACCACCCCTCGCCCC	2	0.15748	1	0.0943396
216	GCAGGACCACCCCTCGCCCCC	5	0.393701	2	0.188679
217	CAGGACCACCCCTCGCCCCCT	3	0.23622	1	0.0943396
218	AGGACCACCCCTCGCCCCCTT	89	7.00787	38	3.58491
219	GGACCACCCCTCGCCCCCTTT	65	5.11811	32	3.01887
220	GACCACCCCTCGCCCCCTTTG	456	35.9055	170	16.0377
221	ACCACCCCTCGCCCCCTTTGC	7	0.551181	3	0.283019
222	CCACCCCTCGCCCCCTTTGCG	69	5.43307	31	2.92453
223	CACCCCTCGCCCCCTTTGCGC	8	0.629921	11	1.03774
224	ACCCCTCGCCCCCTTTGCGCT	24	1.88976	4	0.377358
225	CCCCTCGCCCCCTTTGCGCTG	211	16.6142	69	6.50943
226	CCCTCGCCCCCTTTGCGCTGT	57	4.48819	14	1.32075
227	CCTCGCCCCCTTTGCGCTGTC	25	1.9685	10	0.943396
228	CTCGCCCCCTTTGCGCTGTCG	173	13.622	86	8.11321
229	TCGCCCCCTTTGCGCTGTCGC	2	0.15748	1	0.0943396
230	CGCCCCCTTTGCGCTGTCGCT	47	3.70079	18	1.69811
231	GCCCCCTTTGCGCTGTCGCTT	229	18.0315	74	6.98113
232	CCCCCTTTGCGCTGTCGCTTC	61	4.80315	36	3.39623
233	CCCCTTTGCGCTGTCGCTTCG	195	15.3543	79	7.45283
234	CCCTTTGCGCTGTCGCTTCGG	0	0	0	0
235	CCTTTGCGCTGTCGCTTCGGC	0	0	0	0
236	CTTTGCGCTGTCGCTTCGGCT	0	0	0	0
237	TTTGCGCTGTCGCTTCGGCTA	472	37.1654	148	13.9623
238	TTGCGCTGTCGCTTCGGCTAC	13	1.02362	1	0.0943396
239	TGCGCTGTCGCTTCGGCTACT	109	8.58268	44	4.15094
240	GCGCTGTCGCTTCGGCTACTA	4691	369.37	1834	173.019
241	CGCTGTCGCTTCGGCTACTAC	389	30.6299	104	9.81132
242	GCTGTCGCTTCGGCTACTACC	2	0.15748	2	0.188679
243	CTGTCGCTTCGGCTACTACCC	11	0.866142	12	1.13208
244	TGTCGCTTCGGCTACTACCCG	73	5.74803	68	6.41509
245	GTCGCTTCGGCTACTACCCGG	381	30	142	13.3962
246	TCGCTTCGGCTACTACCCGGT	219	17.2441	94	8.86792
247	CGCTTCGGCTACTACCCGGTG	426	33.5433	251	23.6792
248	GCTTCGGCTACTACCCGGTGG	215	16.9291	97	9.15094
249	CTTCGGCTACTACCCGGTGGA	2915	229.528	1072	101.132
250	TTCGGCTACTACCCGGTGGAA	2514	197.953	905	85.3774
251	TCGGCTACTACCCGGTGGAAA	14229	1120.39	4950	466.981
252	CGGCTACTACCCGGTGGAAAC	9	0.708661	5	0.471698
253	GGCTACTACCCGGTGGAAACA	16111	1268.58	5585	526.887
254	GCTACTACCCGGTGGAAACAA	13362	1052.13	4697	443.113
255	CTACTACCCGGTGGAAACAAC	22	1.73228	5	0.471698
256	TACTACCCGGTGGAAACAACT	142	11.1811	59	5.56604
257	ACTACCCGGTGGAAACAACTG	31	2.44094	19	1.79245
258	CTACCCGGTGGAAACAACTGA	1241	97.7165	572	53.9623
259	TACCCGGTGGAAACAACTGAA	2333	183.701	961	90.6604
260	ACCCGGTGGAAACAACTGAAG	76	5.98425	44	4.15094
261	CCCGGTGGAAACAACTGAAGC	55	4.33071	29	2.73585
262	CCGGTGGAAACAACTGAAGCT	310	24.4094	119	11.2264
263	CGGTGGAAACAACTGAAGCTC	39	3.07087	19	1.79245
264	GGTGGAAACAACTGAAGCTCC	11	0.866142	6	0.566038
265	GTGGAAACAACTGAAGCTCCC	1	0.0787402	1	0.0943396
266	TGGAAACAACTGAAGCTCCCG	4	0.314961	1	0.0943396
267	GGAAACAACTGAAGCTCCCGA	526	41.4173	137	12.9245
268	GAAACAACTGAAGCTCCCGAG	279	21.9685	88	8.30189
269	AAACAACTGAAGCTCCCGAGA	1820	143.307	574	54.1509
270	AACAACTGAAGCTCCCGAGAA	11686	920.157	4023	379.528
271	ACAACTGAAGCTCCCGAGAAC	340	26.7717	111	10.4717
272	CAACTGAAGCTCCCGAGAACC	59	4.64567	28	2.64151
273	AACTGAAGCTCCCGAGAACCG	621	48.8976	268	25.283
274	ACTGAAGCTCCCGAGAACCGC	50	3.93701	12	1.13208
275	CTGAAGCTCCCGAGAACCGCT	90	7.08661	26	2.45283
276	TGAAGCTCCCGAGAACCGCTT	1073	84.4882	326	30.7547
277	GAAGCTCCCGAGAACCGCTTT	4892	385.197	1472	138.868
278	AAGCTCCCGAGAACCGCTTTT	2719	214.094	940	88.6792
279	AGCTCCCGAGAACCGCTTTTT	2406	189.449	1008	95.0943
280	GCTCCCGAGAACCGCTTTTTC	388	30.5512	186	17.5472
281	CTCCCGAGAACCGCTTTTTCT	90	7.08661	47	4.43396
282	TCCCGAGAACCGCTTTTTCTC	48	3.77953	25	2.35849
283	CCCGAGAACCGCTTTTTCTCT	30	2.3622	12	1.13208
284	CCGAGAACCGCTTTTTCTCTA	15	1.1811	5	0.471698
285	CGAGAACCGCTTTTTCTCTAT	83	6.53543	33	3.11321
286	GAGAACCGCTTTTTCTCTATC	67	5.27559	35	3.30189
287	AGAACCGCTTTTTCTCTATCT	245	19.2913	94	8.86792
288	GAACCGCTTTTTCTCTATCTT	1291	101.654	660	62.2642
289	AACCGCTTTTTCTCTATCTTA	4495	353.937	2038	192.264
290	ACCGCTTTTTCTCTATCTTAC	469	36.9291	240	22.6415
291	CCGCTTTTTCTCTATCTTACT	2220	174.803	990	93.3962
292	CGCTTTTTCTCTATCTTACTT	581	45.748	240	22.6415
293	GCTTTTTCTCTATCTTACTTG	251	19.7638	117	11.0377
294	CTTTTTCTCTATCTTACTTGC	12	0.944882	4	0.377358
295	TTTTTCTCTATCTTACTTGCT	5	0.393701	0	0
296	TTTTCTCTATCTTACTTGCTC	2	0.15748	1	0.0943396
297	TTTCTCTATCTTACTTGCTCC	3	0.23622	2	0.188679
298	TTCTCTATCTTACTTGCTCCG	954	75.1181	625	58.9623
299	TCTCTATCTTACTTGCTCCGG	195	15.3543	102	9.62264
300	CTCTATCTTACTTGCTCCGGG	107	8.4252	47	4.43396
301	TCTATCTTACTTGCTCCGGGG	83	6.53543	52	4.90566
302	CTATCTTACTTGCTCCGGGGC	9	0.708661	3	0.283019
303	TATCTTACTTGCTCCGGGGCG	137	10.7874	139	13.1132
304	ATCTTACTTGCTCCGGGGCGA	4053	319.134	1642	154.906
305	TCTTACTTGCTCCGGGGCGAG	65	5.11811	49	4.62264
306	CTTACTTGCTCCGGGGCGAGG	19	1.49606	20	1.88679
307	TTACTTGCTCCGGGGCGAGGG	9	0.708661	5	0.471698
308	TACTTGCTCCGGGGCGAGGGT	49	3.85827	25	2.35849
309	ACTTGCTCCGGGGCGAGGGTG	26	2.04724	13	1.22642
310	CTTGCTCCGGGGCGAGGGTGT	76	5.98425	40	3.77358
311	TTGCTCCGGGGCGAGGGTGTT	34	2.67717	17	1.60377
312	TGCTCCGGGGCGAGGGTGTTT	1500	118.11	615	58.0189
313	GCTCCGGGGCGAGGGTGTTTA	4258	335.276	1438	135.66
314	CTCCGGGGCGAGGGTGTTTAG	708	55.748	335	31.6038
315	TCCGGGGCGAGGGTGTTTAGC	44	3.46457	21	1.98113
316	CCGGGGCGAGGGTGTTTAGCC	2	0.15748	5	0.471698
317	CGGGGCGAGGGTGTTTAGCCC	4	0.314961	0	0
318	GGGGCGAGGGTGTTTAGCCCT	6	0.472441	11	1.03774
319	GGGCGAGGGTGTTTAGCCCTT	17	1.33858	4	0.377358
320	GGCGAGGGTGTTTAGCCCTTG	28	2.20472	4	0.377358
321	GCGAGGGTGTTTAGCCCTTGG	0	0	0	0
322	CGAGGGTGTTTAGCCCTTGGA	0	0	0	0
323	GAGGGTGTTTAGCCCTTGGAA	3	0.23622	0	0
324	AGGGTGTTTAGCCCTTGGAAC	0	0	0	0
325	GGGTGTTTAGCCCTTGGAACC	4	0.314961	0	0
326	GGTGTTTAGCCCTTGGAACCG	111	8.74016	32	3.01887
327	GTGTTTAGCCCTTGGAACCGC	36	2.83465	8	0.754717
328	TGTTTAGCCCTTGGAACCGCA	440	34.6457	159	15
329	GTTTAGCCCTTGGAACCGCAG	69	5.43307	36	3.39623
330	TTTAGCCCTTGGAACCGCAGT	59	4.64567	19	1.79245
331	TTAGCCCTTGGAACCGCAGTT	1179	92.8346	433	40.8491
332	TAGCCCTTGGAACCGCAGTTG	218	17.1654	136	12.8302
333	AGCCCTTGGAACCGCAGTTGG	12	0.944882	7	0.660377
334	GCCCTTGGAACCGCAGTTGGT	21	1.65354	8	0.754717
335	CCCTTGGAACCGCAGTTGGTT	53	4.17323	10	0.943396
336	CCTTGGAACCGCAGTTGGTTC	0	0	0	0
337	CTTGGAACCGCAGTTGGTTCC	0	0	0	0
338	TTGGAACCGCAGTTGGTTCCT	0	0	0	0
339	TGGAACCGCAGTTGGTTCCTC	0	0	0	0
340	GGAACCGCAGTTGGTTCCTCG	2	0.15748	0	0
341	GAACCGCAGTTGGTTCCTCGG	6	0.472441	0	0
342	AACCGCAGTTGGTTCCTCGGA	43	3.38583	11	1.03774
343	ACCGCAGTTGGTTCCTCGGAA	356	28.0315	100	9.43396
344	CCGCAGTTGGTTCCTCGGAAC	11	0.866142	8	0.754717
345	CGCAGTTGGTTCCTCGGAACT	622	48.9764	266	25.0943
346	GCAGTTGGTTCCTCGGAACTA	23255	1831.1	5593	527.642
347	CAGTTGGTTCCTCGGAACTAA	1546	121.732	397	37.4528
348	AGTTGGTTCCTCGGAACTAAA	2023	159.291	392	36.9811
349	GTTGGTTCCTCGGAACTAAAC	5	0.393701	1	0.0943396
350	TTGGTTCCTCGGAACTAAACT	9	0.708661	3	0.283019
351	TGGTTCCTCGGAACTAAACTC	11	0.866142	6	0.566038
352	GGTTCCTCGGAACTAAACTCG	53	4.17323	41	3.86792
353	GTTCCTCGGAACTAAACTCGT	139	10.9449	44	4.15094
354	TTCCTCGGAACTAAACTCGTG	112	8.8189	103	9.71698
355	TCCTCGGAACTAAACTCGTGG	67	5.27559	22	2.07547
356	CCTCGGAACTAAACTCGTGGT	0	0	0	0
357	CTCGGAACTAAACTCGTGGTT	155	12.2047	63	5.9434
358	TCGGAACTAAACTCGTGGTTC	1	0.0787402	1	0.0943396

## Sheet: -22 nt
5'-Position	Sequences	PSTVd-Nb		PSTVd-NtRDR1
		Reads no.	Reads per million	Reads no.	Reads per million
0	CGGAACTAAACTCGTGGTTCCT	0	0	0	0
1	GGAACTAAACTCGTGGTTCCTG	0	0	39	3.67925
2	GAACTAAACTCGTGGTTCCTGT	88	88	45	4.24528
3	AACTAAACTCGTGGTTCCTGTG	82	82	16	1.50943
4	ACTAAACTCGTGGTTCCTGTGG	24	24	0	0
5	CTAAACTCGTGGTTCCTGTGGT	1	1	27	2.54717
6	TAAACTCGTGGTTCCTGTGGTT	46	46	6	0.566038
7	AAACTCGTGGTTCCTGTGGTTC	10	10	616	58.1132
8	AACTCGTGGTTCCTGTGGTTCA	1452	1452	1	0.0943396
9	ACTCGTGGTTCCTGTGGTTCAC	3	3	34	3.20755
10	CTCGTGGTTCCTGTGGTTCACA	129	129	6	0.566038
11	TCGTGGTTCCTGTGGTTCACAC	0	0	0	0
12	CGTGGTTCCTGTGGTTCACACC	9	9	16	1.50943
13	GTGGTTCCTGTGGTTCACACCT	13	13	73	6.88679
14	TGGTTCCTGTGGTTCACACCTG	148	148	160	15.0943
15	GGTTCCTGTGGTTCACACCTGA	504	504	1	0.0943396
16	GTTCCTGTGGTTCACACCTGAC	1	1	0	0
17	TTCCTGTGGTTCACACCTGACC	1	1	23	2.16981
18	TCCTGTGGTTCACACCTGACCT	45	45	17	1.60377
19	CCTGTGGTTCACACCTGACCTC	35	35	14	1.32075
20	CTGTGGTTCACACCTGACCTCC	45	45	104	9.81132
21	TGTGGTTCACACCTGACCTCCT	305	305	141	13.3019
22	GTGGTTCACACCTGACCTCCTG	217	217	3108	293.208
23	TGGTTCACACCTGACCTCCTGA	9265	9265	1	0.0943396
24	GGTTCACACCTGACCTCCTGAC	13	13	26	2.45283
25	GTTCACACCTGACCTCCTGACA	61	61	1119	105.566
26	TTCACACCTGACCTCCTGACAA	2956	2956	76	7.16981
27	TCACACCTGACCTCCTGACAAG	123	123	467	44.0566
28	CACACCTGACCTCCTGACAAGA	1591	1591	670	63.2075
29	ACACCTGACCTCCTGACAAGAA	1813	1813	1089	102.736
30	CACCTGACCTCCTGACAAGAAA	2842	2842	700	66.0377
31	ACCTGACCTCCTGACAAGAAAA	1917	1917	72	6.79245
32	CCTGACCTCCTGACAAGAAAAG	133	133	171	16.1321
33	CTGACCTCCTGACAAGAAAAGA	390	390	41	3.86792
34	TGACCTCCTGACAAGAAAAGAA	127	127	256	24.1509
35	GACCTCCTGACAAGAAAAGAAA	593	593	70	6.60377
36	ACCTCCTGACAAGAAAAGAAAA	127	127	49	4.62264
37	CCTCCTGACAAGAAAAGAAAAA	141	141	52	4.90566
38	CTCCTGACAAGAAAAGAAAAAA	61	61	22	2.07547
39	TCCTGACAAGAAAAGAAAAAAG	45	45	46	4.33962
40	CCTGACAAGAAAAGAAAAAAGA	88	88	4	0.377358
41	CTGACAAGAAAAGAAAAAAGAA	12	12	26	2.45283
42	TGACAAGAAAAGAAAAAAGAAG	0	0	0	0
43	GACAAGAAAAGAAAAAAGAAGG	19	19	9	0.849057
44	ACAAGAAAAGAAAAAAGAAGGC	10	10	60	5.66038
45	CAAGAAAAGAAAAAAGAAGGCG	74	74	7	0.660377
46	AAGAAAAGAAAAAAGAAGGCGG	6	6	9	0.849057
47	AGAAAAGAAAAAAGAAGGCGGC	0	0	0	0
48	GAAAAGAAAAAAGAAGGCGGCT	15	15	2	0.188679
49	AAAAGAAAAAAGAAGGCGGCTC	4	4	36	3.39623
50	AAAGAAAAAAGAAGGCGGCTCG	53	53	28	2.64151
51	AAGAAAAAAGAAGGCGGCTCGG	30	30	366	34.5283
52	AGAAAAAAGAAGGCGGCTCGGA	714	714	64	6.03774
53	GAAAAAAGAAGGCGGCTCGGAG	176	176	17	1.60377
54	AAAAAAGAAGGCGGCTCGGAGG	39	39	48	4.5283
55	AAAAAGAAGGCGGCTCGGAGGA	90	90	25	2.35849
56	AAAAGAAGGCGGCTCGGAGGAG	51	51	0	0
57	AAAGAAGGCGGCTCGGAGGAGC	5	5	31	2.92453
58	AAGAAGGCGGCTCGGAGGAGCG	36	36	8	0.754717
59	AGAAGGCGGCTCGGAGGAGCGC	7	7	33	3.11321
60	GAAGGCGGCTCGGAGGAGCGCT	94	94	5	0.471698
61	AAGGCGGCTCGGAGGAGCGCTT	0	0	0	0
62	AGGCGGCTCGGAGGAGCGCTTC	4	4	183	17.2642
63	GGCGGCTCGGAGGAGCGCTTCA	556	556	11	1.03774
64	GCGGCTCGGAGGAGCGCTTCAG	27	27	38	3.58491
65	CGGCTCGGAGGAGCGCTTCAGG	63	63	28	2.64151
66	GGCTCGGAGGAGCGCTTCAGGG	58	58	100	9.43396
67	GCTCGGAGGAGCGCTTCAGGGA	202	202	39	3.67925
68	CTCGGAGGAGCGCTTCAGGGAT	136	136	13	1.22642
69	TCGGAGGAGCGCTTCAGGGATC	39	39	31	2.92453
70	CGGAGGAGCGCTTCAGGGATCC	45	45	30	2.83019
71	GGAGGAGCGCTTCAGGGATCCC	48	48	2	0.188679
72	GAGGAGCGCTTCAGGGATCCCC	17	17	318	30
73	AGGAGCGCTTCAGGGATCCCCG	526	526	619	58.3962
74	GGAGCGCTTCAGGGATCCCCGG	1266	1266	49	4.62264
75	GAGCGCTTCAGGGATCCCCGGG	93	93	24	2.26415
76	AGCGCTTCAGGGATCCCCGGGG	59	59	1473	138.962
77	GCGCTTCAGGGATCCCCGGGGA	3949	3949	2459	231.981
78	CGCTTCAGGGATCCCCGGGGAA	6440	6440	4163	392.736
79	GCTTCAGGGATCCCCGGGGAAA	11573	11573	6	0.566038
80	CTTCAGGGATCCCCGGGGAAAC	3	3	10	0.943396
81	TTCAGGGATCCCCGGGGAAACC	42	42	2	0.188679
82	TCAGGGATCCCCGGGGAAACCT	9	9	9	0.849057
83	CAGGGATCCCCGGGGAAACCTG	0	0	0	0
84	AGGGATCCCCGGGGAAACCTGG	22	22	28	2.64151
85	GGGATCCCCGGGGAAACCTGGA	75	75	10	0.943396
86	GGATCCCCGGGGAAACCTGGAG	16	16	2	0.188679
87	GATCCCCGGGGAAACCTGGAGC	3	3	1	0.0943396
88	ATCCCCGGGGAAACCTGGAGCG	0	0	13	1.22642
89	TCCCCGGGGAAACCTGGAGCGA	7	7	24	2.26415
90	CCCCGGGGAAACCTGGAGCGAA	43	43	4	0.377358
91	CCCGGGGAAACCTGGAGCGAAC	9	9	66	6.22642
92	CCGGGGAAACCTGGAGCGAACT	142	142	266	25.0943
93	CGGGGAAACCTGGAGCGAACTG	459	459	72	6.79245
94	GGGGAAACCTGGAGCGAACTGG	119	119	7	0.660377
95	GGGAAACCTGGAGCGAACTGGC	23	23	1348	127.17
96	GGAAACCTGGAGCGAACTGGCA	3296	3296	2933	276.698
97	GAAACCTGGAGCGAACTGGCAA	8045	8045	597	56.3208
98	AAACCTGGAGCGAACTGGCAAA	1482	1482	872	82.2642
99	AACCTGGAGCGAACTGGCAAAA	2686	2686	377	35.566
100	ACCTGGAGCGAACTGGCAAAAA	998	998	3513	331.415
101	CCTGGAGCGAACTGGCAAAAAA	8857	8857	138	13.0189
102	CTGGAGCGAACTGGCAAAAAAG	300	300	89	8.39623
103	TGGAGCGAACTGGCAAAAAAGG	110	110	2885	272.17
104	GGAGCGAACTGGCAAAAAAGGA	5373	5373	18	1.69811
105	GAGCGAACTGGCAAAAAAGGAC	18	18	5	0.471698
106	AGCGAACTGGCAAAAAAGGACG	26	26	236	22.2642
107	GCGAACTGGCAAAAAAGGACGG	305	305	14	1.32075
108	CGAACTGGCAAAAAAGGACGGT	32	32	208	19.6226
109	GAACTGGCAAAAAAGGACGGTG	333	333	47	4.43396
110	AACTGGCAAAAAAGGACGGTGG	64	64	28	2.64151
111	ACTGGCAAAAAAGGACGGTGGG	36	36	36	3.39623
112	CTGGCAAAAAAGGACGGTGGGG	43	43	48	4.5283
113	TGGCAAAAAAGGACGGTGGGGA	74	74	379	35.7547
114	GGCAAAAAAGGACGGTGGGGAG	1017	1017	20	1.88679
115	GCAAAAAAGGACGGTGGGGAGT	52	52	60	5.66038
116	CAAAAAAGGACGGTGGGGAGTG	78	78	4	0.377358
117	AAAAAAGGACGGTGGGGAGTGC	7	7	9	0.849057
118	AAAAAGGACGGTGGGGAGTGCC	9	9	1	0.0943396
119	AAAAGGACGGTGGGGAGTGCCC	5	5	130	12.2642
120	AAAGGACGGTGGGGAGTGCCCA	336	336	212	20
121	AAGGACGGTGGGGAGTGCCCAG	494	494	4	0.377358
122	AGGACGGTGGGGAGTGCCCAGC	0	0	10	0.943396
123	GGACGGTGGGGAGTGCCCAGCG	12	12	4	0.377358
124	GACGGTGGGGAGTGCCCAGCGG	19	19	3	0.283019
125	ACGGTGGGGAGTGCCCAGCGGC	0	0	39	3.67925
126	CGGTGGGGAGTGCCCAGCGGCC	0	0	0	0
127	GGTGGGGAGTGCCCAGCGGCCG	85	85	548	51.6981
128	GTGGGGAGTGCCCAGCGGCCGA	1495	1495	1	0.0943396
129	TGGGGAGTGCCCAGCGGCCGAC	2	2	5428	512.075
130	GGGGAGTGCCCAGCGGCCGACA	14042	14042	354	33.3962
131	GGGAGTGCCCAGCGGCCGACAG	899	899	114	10.7547
132	GGAGTGCCCAGCGGCCGACAGG	202	202	559	52.7358
133	GAGTGCCCAGCGGCCGACAGGA	1358	1358	205	19.3396
134	AGTGCCCAGCGGCCGACAGGAG	324	324	92	8.67925
135	GTGCCCAGCGGCCGACAGGAGT	170	170	49	4.62264
136	TGCCCAGCGGCCGACAGGAGTA	95	95	2462	232.264
137	GCCCAGCGGCCGACAGGAGTAA	5834	5834	286	26.9811
138	CCCAGCGGCCGACAGGAGTAAT	558	558	569	53.6792
139	CCAGCGGCCGACAGGAGTAATT	1214	1214	17	1.60377
140	CAGCGGCCGACAGGAGTAATTC	33	33	13	1.22642
141	AGCGGCCGACAGGAGTAATTCC	25	25	35	3.30189
142	GCGGCCGACAGGAGTAATTCCC	78	78	320	30.1887
143	CGGCCGACAGGAGTAATTCCCG	568	568	29	2.73585
144	GGCCGACAGGAGTAATTCCCGC	76	76	6	0.566038
145	GCCGACAGGAGTAATTCCCGCC	0	0	0	0
146	CCGACAGGAGTAATTCCCGCCG	0	0	0	0
147	CGACAGGAGTAATTCCCGCCGA	0	0	0	0
148	GACAGGAGTAATTCCCGCCGAA	14	14	707	66.6981
149	ACAGGAGTAATTCCCGCCGAAA	1824	1824	19	1.79245
150	CAGGAGTAATTCCCGCCGAAAC	24	24	2039	192.358
151	AGGAGTAATTCCCGCCGAAACA	5740	5740	1571	148.208
152	GGAGTAATTCCCGCCGAAACAG	3505	3505	18	1.69811
153	GAGTAATTCCCGCCGAAACAGG	44	44	21	1.98113
154	AGTAATTCCCGCCGAAACAGGG	50	50	3	0.283019
155	GTAATTCCCGCCGAAACAGGGT	10	10	0	0
156	TAATTCCCGCCGAAACAGGGTT	1	1	0	0
157	AATTCCCGCCGAAACAGGGTTT	3	3	2	0.188679
158	ATTCCCGCCGAAACAGGGTTTT	3	3	2	0.188679
159	TTCCCGCCGAAACAGGGTTTTC	0	0	4	0.377358
160	TCCCGCCGAAACAGGGTTTTCA	17	17	5	0.471698
161	CCCGCCGAAACAGGGTTTTCAC	0	0	0	0
162	CCGCCGAAACAGGGTTTTCACC	0	0	0	0
163	CGCCGAAACAGGGTTTTCACCC	0	0	0	0
164	GCCGAAACAGGGTTTTCACCCT	10	10	2	0.188679
165	CCGAAACAGGGTTTTCACCCTT	12	12	2	0.188679
166	CGAAACAGGGTTTTCACCCTTC	0	0	0	0
167	GAAACAGGGTTTTCACCCTTCC	0	0	0	0
168	AAACAGGGTTTTCACCCTTCCT	0	0	0	0
169	AACAGGGTTTTCACCCTTCCTT	0	0	0	0
170	ACAGGGTTTTCACCCTTCCTTT	0	0	0	0
171	CAGGGTTTTCACCCTTCCTTTC	0	0	0	0
172	AGGGTTTTCACCCTTCCTTTCT	0	0	0	0
173	GGGTTTTCACCCTTCCTTTCTT	2	2	1	0.0943396
174	GGTTTTCACCCTTCCTTTCTTC	4	4	163	15.3774
175	GTTTTCACCCTTCCTTTCTTCG	250	250	2	0.188679
176	TTTTCACCCTTCCTTTCTTCGG	3	3	1	0.0943396
177	TTTCACCCTTCCTTTCTTCGGG	4	4	2	0.188679
178	TTCACCCTTCCTTTCTTCGGGT	0	0	0	0
179	TCACCCTTCCTTTCTTCGGGTG	0	0	0	0
180	CACCCTTCCTTTCTTCGGGTGT	0	0	0	0
181	ACCCTTCCTTTCTTCGGGTGTC	0	0	0	0
182	CCCTTCCTTTCTTCGGGTGTCC	5	5	19	1.79245
183	CCTTCCTTTCTTCGGGTGTCCT	44	44	198	18.6792
184	CTTCCTTTCTTCGGGTGTCCTT	560	560	22	2.07547
185	TTCCTTTCTTCGGGTGTCCTTC	65	65	36	3.39623
186	TCCTTTCTTCGGGTGTCCTTCC	107	107	19	1.79245
187	CCTTTCTTCGGGTGTCCTTCCT	42	42	4	0.377358
188	CTTTCTTCGGGTGTCCTTCCTC	23	23	199	18.7736
189	TTTCTTCGGGTGTCCTTCCTCG	374	374	4	0.377358
190	TTCTTCGGGTGTCCTTCCTCGC	11	11	159	15
191	TCTTCGGGTGTCCTTCCTCGCG	399	399	15	1.41509
192	CTTCGGGTGTCCTTCCTCGCGC	35	35	42	3.96226
193	TTCGGGTGTCCTTCCTCGCGCC	77	77	4	0.377358
194	TCGGGTGTCCTTCCTCGCGCCC	4	4	40	3.77358
195	CGGGTGTCCTTCCTCGCGCCCG	101	101	149	14.0566
196	GGGTGTCCTTCCTCGCGCCCGC	488	488	14018	1322.45
197	GGTGTCCTTCCTCGCGCCCGCA	45396	45396	31	2.92453
198	GTGTCCTTCCTCGCGCCCGCAG	68	68	142	13.3962
199	TGTCCTTCCTCGCGCCCGCAGG	257	257	133	12.5472
200	GTCCTTCCTCGCGCCCGCAGGA	346	346	18	1.69811
201	TCCTTCCTCGCGCCCGCAGGAC	22	22	9	0.849057
202	CCTTCCTCGCGCCCGCAGGACC	11	11	27	2.54717
203	CTTCCTCGCGCCCGCAGGACCA	108	108	8	0.754717
204	TTCCTCGCGCCCGCAGGACCAC	10	10	6	0.566038
205	TCCTCGCGCCCGCAGGACCACC	9	9	2	0.188679
206	CCTCGCGCCCGCAGGACCACCC	0	0	0	0
207	CTCGCGCCCGCAGGACCACCCC	2	2	9	0.849057
208	TCGCGCCCGCAGGACCACCCCT	13	13	11	1.03774
209	CGCGCCCGCAGGACCACCCCTC	8	8	117	11.0377
210	GCGCCCGCAGGACCACCCCTCG	253	253	1	0.0943396
211	CGCCCGCAGGACCACCCCTCGC	3	3	4	0.377358
212	GCCCGCAGGACCACCCCTCGCC	2	2	6	0.566038
213	CCCGCAGGACCACCCCTCGCCC	10	10	1	0.0943396
214	CCGCAGGACCACCCCTCGCCCC	2	2	0	0
215	CGCAGGACCACCCCTCGCCCCC	2	2	6	0.566038
216	GCAGGACCACCCCTCGCCCCCT	10	10	18	1.69811
217	CAGGACCACCCCTCGCCCCCTT	21	21	2	0.188679
218	AGGACCACCCCTCGCCCCCTTT	8	8	67	6.32075
219	GGACCACCCCTCGCCCCCTTTG	201	201	1	0.0943396
220	GACCACCCCTCGCCCCCTTTGC	4	4	13	1.22642
221	ACCACCCCTCGCCCCCTTTGCG	37	37	15	1.41509
222	CCACCCCTCGCCCCCTTTGCGC	26	26	5	0.471698
223	CACCCCTCGCCCCCTTTGCGCT	13	13	40	3.77358
224	ACCCCTCGCCCCCTTTGCGCTG	51	51	38	3.58491
225	CCCCTCGCCCCCTTTGCGCTGT	111	111	22	2.07547
226	CCCTCGCCCCCTTTGCGCTGTC	69	69	39	3.67925
227	CCTCGCCCCCTTTGCGCTGTCG	125	125	8	0.754717
228	CTCGCCCCCTTTGCGCTGTCGC	15	15	16	1.50943
229	TCGCCCCCTTTGCGCTGTCGCT	16	16	18	1.69811
230	CGCCCCCTTTGCGCTGTCGCTT	20	20	57	5.37736
231	GCCCCCTTTGCGCTGTCGCTTC	106	106	71	6.69811
232	CCCCCTTTGCGCTGTCGCTTCG	151	151	23	2.16981
233	CCCCTTTGCGCTGTCGCTTCGG	0	0	0	0
234	CCCTTTGCGCTGTCGCTTCGGC	0	0	0	0
235	CCTTTGCGCTGTCGCTTCGGCT	0	0	0	0
236	CTTTGCGCTGTCGCTTCGGCTA	76	76	6	0.566038
237	TTTGCGCTGTCGCTTCGGCTAC	7	7	1	0.0943396
238	TTGCGCTGTCGCTTCGGCTACT	7	7	2246	211.887
239	TGCGCTGTCGCTTCGGCTACTA	4930	4930	7	0.660377
240	GCGCTGTCGCTTCGGCTACTAC	18	18	3	0.283019
241	CGCTGTCGCTTCGGCTACTACC	4	4	7	0.660377
242	GCTGTCGCTTCGGCTACTACCC	42	42	88	8.30189
243	CTGTCGCTTCGGCTACTACCCG	101	101	64	6.03774
244	TGTCGCTTCGGCTACTACCCGG	119	119	125	11.7925
245	GTCGCTTCGGCTACTACCCGGT	300	300	435	41.0377
246	TCGCTTCGGCTACTACCCGGTG	837	837	85	8.01887
247	CGCTTCGGCTACTACCCGGTGG	132	132	565	53.3019
248	GCTTCGGCTACTACCCGGTGGA	1341	1341	2359	222.547
249	CTTCGGCTACTACCCGGTGGAA	5501	5501	2406	226.981
250	TTCGGCTACTACCCGGTGGAAA	5668	5668	60	5.66038
251	TCGGCTACTACCCGGTGGAAAC	109	109	157	14.8113
252	CGGCTACTACCCGGTGGAAACA	313	313	8145	768.396
253	GGCTACTACCCGGTGGAAACAA	22672	22672	18	1.69811
254	GCTACTACCCGGTGGAAACAAC	62	62	11	1.03774
255	CTACTACCCGGTGGAAACAACT	16	16	59	5.56604
256	TACTACCCGGTGGAAACAACTG	77	77	835	78.7736
257	ACTACCCGGTGGAAACAACTGA	1786	1786	1398	131.887
258	CTACCCGGTGGAAACAACTGAA	2766	2766	359	33.8679
259	TACCCGGTGGAAACAACTGAAG	389	389	8	0.754717
260	ACCCGGTGGAAACAACTGAAGC	32	32	108	10.1887
261	CCCGGTGGAAACAACTGAAGCT	240	240	10	0.943396
262	CCGGTGGAAACAACTGAAGCTC	32	32	0	0
263	CGGTGGAAACAACTGAAGCTCC	4	4	0	0
264	GGTGGAAACAACTGAAGCTCCC	11	11	2	0.188679
265	GTGGAAACAACTGAAGCTCCCG	4	4	6	0.566038
266	TGGAAACAACTGAAGCTCCCGA	47	47	9	0.849057
267	GGAAACAACTGAAGCTCCCGAG	23	23	3702	349.245
268	GAAACAACTGAAGCTCCCGAGA	8654	8654	1147	108.208
269	AAACAACTGAAGCTCCCGAGAA	2736	2736	75	7.07547
270	AACAACTGAAGCTCCCGAGAAC	286	286	40	3.77358
271	ACAACTGAAGCTCCCGAGAACC	83	83	461	43.4906
272	CAACTGAAGCTCCCGAGAACCG	652	652	37	3.49057
273	AACTGAAGCTCCCGAGAACCGC	114	114	82	7.73585
274	ACTGAAGCTCCCGAGAACCGCT	266	266	70	6.60377
275	CTGAAGCTCCCGAGAACCGCTT	214	214	94	8.86792
276	TGAAGCTCCCGAGAACCGCTTT	277	277	1993	188.019
277	GAAGCTCCCGAGAACCGCTTTT	5530	5530	190	17.9245
278	AAGCTCCCGAGAACCGCTTTTT	393	393	61	5.75472
279	AGCTCCCGAGAACCGCTTTTTC	121	121	42	3.96226
280	GCTCCCGAGAACCGCTTTTTCT	121	121	12	1.13208
281	CTCCCGAGAACCGCTTTTTCTC	19	19	9	0.849057
282	TCCCGAGAACCGCTTTTTCTCT	18	18	137	12.9245
283	CCCGAGAACCGCTTTTTCTCTA	460	460	1	0.0943396
284	CCGAGAACCGCTTTTTCTCTAT	2	2	5	0.471698
285	CGAGAACCGCTTTTTCTCTATC	9	9	28	2.64151
286	GAGAACCGCTTTTTCTCTATCT	53	53	56	5.28302
287	AGAACCGCTTTTTCTCTATCTT	124	124	3122	294.528
288	GAACCGCTTTTTCTCTATCTTA	6843	6843	61	5.75472
289	AACCGCTTTTTCTCTATCTTAC	150	150	571	53.8679
290	ACCGCTTTTTCTCTATCTTACT	1218	1218	1016	95.8491
291	CCGCTTTTTCTCTATCTTACTT	2017	2017	114	10.7547
292	CGCTTTTTCTCTATCTTACTTG	288	288	5	0.471698
293	GCTTTTTCTCTATCTTACTTGC	2	2	3	0.283019
294	CTTTTTCTCTATCTTACTTGCT	4	4	632	59.6226
295	TTTTTCTCTATCTTACTTGCTC	0	0	0	0
296	TTTTCTCTATCTTACTTGCTCC	0	0	0	0
297	TTTCTCTATCTTACTTGCTCCG	791	791	58	5.4717
298	TTCTCTATCTTACTTGCTCCGG	86	86	81	7.64151
299	TCTCTATCTTACTTGCTCCGGG	95	95	170	16.0377
300	CTCTATCTTACTTGCTCCGGGG	187	187	10	0.943396
301	TCTATCTTACTTGCTCCGGGGC	21	21	130	12.2642
302	CTATCTTACTTGCTCCGGGGCG	113	113	2979	281.038
303	TATCTTACTTGCTCCGGGGCGA	5980	5980	42	3.96226
304	ATCTTACTTGCTCCGGGGCGAG	57	57	30	2.83019
305	TCTTACTTGCTCCGGGGCGAGG	43	43	93	8.77358
306	CTTACTTGCTCCGGGGCGAGGG	89	89	2	0.188679
307	TTACTTGCTCCGGGGCGAGGGT	5	5	375	35.3774
308	TACTTGCTCCGGGGCGAGGGTG	484	484	11	1.03774
309	ACTTGCTCCGGGGCGAGGGTGT	38	38	57	5.37736
310	CTTGCTCCGGGGCGAGGGTGTT	134	134	13	1.22642
311	TTGCTCCGGGGCGAGGGTGTTT	23	23	325	30.6604
312	TGCTCCGGGGCGAGGGTGTTTA	679	679	625	58.9623
313	GCTCCGGGGCGAGGGTGTTTAG	825	825	9	0.849057
314	CTCCGGGGCGAGGGTGTTTAGC	12	12	3	0.283019
315	TCCGGGGCGAGGGTGTTTAGCC	3	3	0	0
316	CCGGGGCGAGGGTGTTTAGCCC	0	0	0	0
317	CGGGGCGAGGGTGTTTAGCCCT	5	5	9	0.849057
318	GGGGCGAGGGTGTTTAGCCCTT	14	14	7	0.660377
319	GGGCGAGGGTGTTTAGCCCTTG	26	26	0	0
320	GGCGAGGGTGTTTAGCCCTTGG	2	2	0	0
321	GCGAGGGTGTTTAGCCCTTGGA	1	1	1	0.0943396
322	CGAGGGTGTTTAGCCCTTGGAA	0	0	0	0
323	GAGGGTGTTTAGCCCTTGGAAC	10	10	12	1.13208
324	AGGGTGTTTAGCCCTTGGAACC	0	0	0	0
325	GGGTGTTTAGCCCTTGGAACCG	32	32	16	1.50943
326	GGTGTTTAGCCCTTGGAACCGC	78	78	969	91.4151
327	GTGTTTAGCCCTTGGAACCGCA	2435	2435	40	3.77358
328	TGTTTAGCCCTTGGAACCGCAG	90	90	8	0.754717
329	GTTTAGCCCTTGGAACCGCAGT	21	21	181	17.0755
330	TTTAGCCCTTGGAACCGCAGTT	465	465	104	9.81132
331	TTAGCCCTTGGAACCGCAGTTG	155	155	246	23.2075
332	TAGCCCTTGGAACCGCAGTTGG	364	364	2	0.188679
333	AGCCCTTGGAACCGCAGTTGGT	8	8	21	1.98113
334	GCCCTTGGAACCGCAGTTGGTT	49	49	1	0.0943396
335	CCCTTGGAACCGCAGTTGGTTC	0	0	0	0
336	CCTTGGAACCGCAGTTGGTTCC	0	0	0	0
337	CTTGGAACCGCAGTTGGTTCCT	0	0	0	0
338	TTGGAACCGCAGTTGGTTCCTC	0	0	0	0
339	TGGAACCGCAGTTGGTTCCTCG	7	7	0	0
340	GGAACCGCAGTTGGTTCCTCGG	0	0	0	0
341	GAACCGCAGTTGGTTCCTCGGA	8	8	40	3.77358
342	AACCGCAGTTGGTTCCTCGGAA	101	101	6	0.566038
343	ACCGCAGTTGGTTCCTCGGAAC	14	14	14	1.32075
344	CCGCAGTTGGTTCCTCGGAACT	30	30	3878	365.849
345	CGCAGTTGGTTCCTCGGAACTA	11984	11984	2716	256.226
346	GCAGTTGGTTCCTCGGAACTAA	10527	10527	336	31.6981
347	CAGTTGGTTCCTCGGAACTAAA	1168	1168	0	0
348	AGTTGGTTCCTCGGAACTAAAC	1	1	2	0.188679
349	GTTGGTTCCTCGGAACTAAACT	7	7	2	0.188679
350	TTGGTTCCTCGGAACTAAACTC	0	0	361	34.0566
351	TGGTTCCTCGGAACTAAACTCG	677	677	133	12.5472
352	GGTTCCTCGGAACTAAACTCGT	395	395	53	5
353	GTTCCTCGGAACTAAACTCGTG	98	98	10	0.943396
354	TTCCTCGGAACTAAACTCGTGG	23	23	1	0.0943396
355	TCCTCGGAACTAAACTCGTGGT	4	4	0	0
356	CCTCGGAACTAAACTCGTGGTT	1	1	3	0.283019
357	CTCGGAACTAAACTCGTGGTTC	1	1	0	0
358	TCGGAACTAAACTCGTGGTTCC	0	0	0	0

## Sheet: -23 nt
5'-Position	Sequences	PSTVd-Nb		PSTVd-NtRDR1
		Reads no.	Reads per million	Reads no.	Reads per million
0	CGGAACTAAACTCGTGGTTCCTG	0	0	0	0
1	GGAACTAAACTCGTGGTTCCTGT	0	0	0	0
2	GAACTAAACTCGTGGTTCCTGTG	3	3	3	0.283019
3	AACTAAACTCGTGGTTCCTGTGG	1	1	0	0
4	ACTAAACTCGTGGTTCCTGTGGT	2	2	0	0
5	CTAAACTCGTGGTTCCTGTGGTT	7	7	2	0.188679
6	TAAACTCGTGGTTCCTGTGGTTC	1	1	0	0
7	AAACTCGTGGTTCCTGTGGTTCA	24	24	13	1.22642
8	AACTCGTGGTTCCTGTGGTTCAC	0	0	0	0
9	ACTCGTGGTTCCTGTGGTTCACA	8	8	3	0.283019
10	CTCGTGGTTCCTGTGGTTCACAC	0	0	0	0
11	TCGTGGTTCCTGTGGTTCACACC	0	0	0	0
12	CGTGGTTCCTGTGGTTCACACCT	10	10	5	0.471698
13	GTGGTTCCTGTGGTTCACACCTG	9	9	4	0.377358
14	TGGTTCCTGTGGTTCACACCTGA	4	4	1	0.0943396
15	GGTTCCTGTGGTTCACACCTGAC	1	1	0	0
16	GTTCCTGTGGTTCACACCTGACC	0	0	0	0
17	TTCCTGTGGTTCACACCTGACCT	14	14	5	0.471698
18	TCCTGTGGTTCACACCTGACCTC	4	4	4	0.377358
19	CCTGTGGTTCACACCTGACCTCC	12	12	8	0.754717
20	CTGTGGTTCACACCTGACCTCCT	14	14	5	0.471698
21	TGTGGTTCACACCTGACCTCCTG	40	40	23	2.16981
22	GTGGTTCACACCTGACCTCCTGA	197	197	80	7.54717
23	TGGTTCACACCTGACCTCCTGAC	2	2	1	0.0943396
24	GGTTCACACCTGACCTCCTGACA	73	73	30	2.83019
25	GTTCACACCTGACCTCCTGACAA	48	48	17	1.60377
26	TTCACACCTGACCTCCTGACAAG	3	3	0	0
27	TCACACCTGACCTCCTGACAAGA	13	13	12	1.13208
28	CACACCTGACCTCCTGACAAGAA	34	34	11	1.03774
29	ACACCTGACCTCCTGACAAGAAA	56	56	25	2.35849
30	CACCTGACCTCCTGACAAGAAAA	80	80	29	2.73585
31	ACCTGACCTCCTGACAAGAAAAG	5	5	6	0.566038
32	CCTGACCTCCTGACAAGAAAAGA	19	19	4	0.377358
33	CTGACCTCCTGACAAGAAAAGAA	7	7	4	0.377358
34	TGACCTCCTGACAAGAAAAGAAA	8	8	1	0.0943396
35	GACCTCCTGACAAGAAAAGAAAA	23	23	8	0.754717
36	ACCTCCTGACAAGAAAAGAAAAA	10	10	2	0.188679
37	CCTCCTGACAAGAAAAGAAAAAA	18	18	7	0.660377
38	CTCCTGACAAGAAAAGAAAAAAG	3	3	0	0
39	TCCTGACAAGAAAAGAAAAAAGA	2	2	0	0
40	CCTGACAAGAAAAGAAAAAAGAA	14	14	14	1.32075
41	CTGACAAGAAAAGAAAAAAGAAG	0	0	0	0
42	TGACAAGAAAAGAAAAAAGAAGG	0	0	0	0
43	GACAAGAAAAGAAAAAAGAAGGC	1	1	2	0.188679
44	ACAAGAAAAGAAAAAAGAAGGCG	5	5	4	0.377358
45	CAAGAAAAGAAAAAAGAAGGCGG	0	0	0	0
46	AAGAAAAGAAAAAAGAAGGCGGC	0	0	0	0
47	AGAAAAGAAAAAAGAAGGCGGCT	0	0	0	0
48	GAAAAGAAAAAAGAAGGCGGCTC	0	0	0	0
49	AAAAGAAAAAAGAAGGCGGCTCG	1	1	1	0.0943396
50	AAAGAAAAAAGAAGGCGGCTCGG	0	0	0	0
51	AAGAAAAAAGAAGGCGGCTCGGA	7	7	1	0.0943396
52	AGAAAAAAGAAGGCGGCTCGGAG	2	2	0	0
53	GAAAAAAGAAGGCGGCTCGGAGG	11	11	9	0.849057
54	AAAAAAGAAGGCGGCTCGGAGGA	5	5	9	0.849057
55	AAAAAGAAGGCGGCTCGGAGGAG	8	8	6	0.566038
56	AAAAGAAGGCGGCTCGGAGGAGC	0	0	0	0
57	AAAGAAGGCGGCTCGGAGGAGCG	11	11	16	1.50943
58	AAGAAGGCGGCTCGGAGGAGCGC	4	4	2	0.188679
59	AGAAGGCGGCTCGGAGGAGCGCT	43	43	18	1.69811
60	GAAGGCGGCTCGGAGGAGCGCTT	30	30	11	1.03774
61	AAGGCGGCTCGGAGGAGCGCTTC	0	0	0	0
62	AGGCGGCTCGGAGGAGCGCTTCA	5	5	3	0.283019
63	GGCGGCTCGGAGGAGCGCTTCAG	30	30	7	0.660377
64	GCGGCTCGGAGGAGCGCTTCAGG	4	4	0	0
65	CGGCTCGGAGGAGCGCTTCAGGG	0	0	0	0
66	GGCTCGGAGGAGCGCTTCAGGGA	29	29	13	1.22642
67	GCTCGGAGGAGCGCTTCAGGGAT	26	26	9	0.849057
68	CTCGGAGGAGCGCTTCAGGGATC	8	8	3	0.283019
69	TCGGAGGAGCGCTTCAGGGATCC	1	1	0	0
70	CGGAGGAGCGCTTCAGGGATCCC	0	0	0	0
71	GGAGGAGCGCTTCAGGGATCCCC	3	3	1	0.0943396
72	GAGGAGCGCTTCAGGGATCCCCG	9	9	4	0.377358
73	AGGAGCGCTTCAGGGATCCCCGG	14	14	5	0.471698
74	GGAGCGCTTCAGGGATCCCCGGG	62	62	30	2.83019
75	GAGCGCTTCAGGGATCCCCGGGG	2	2	0	0
76	AGCGCTTCAGGGATCCCCGGGGA	14	14	10	0.943396
77	GCGCTTCAGGGATCCCCGGGGAA	81	81	32	3.01887
78	CGCTTCAGGGATCCCCGGGGAAA	161	161	76	7.16981
79	GCTTCAGGGATCCCCGGGGAAAC	2	2	1	0.0943396
80	CTTCAGGGATCCCCGGGGAAACC	3	3	1	0.0943396
81	TTCAGGGATCCCCGGGGAAACCT	22	22	7	0.660377
82	TCAGGGATCCCCGGGGAAACCTG	1	1	0	0
83	CAGGGATCCCCGGGGAAACCTGG	0	0	0	0
84	AGGGATCCCCGGGGAAACCTGGA	1	1	1	0.0943396
85	GGGATCCCCGGGGAAACCTGGAG	3	3	4	0.377358
86	GGATCCCCGGGGAAACCTGGAGC	0	0	0	0
87	GATCCCCGGGGAAACCTGGAGCG	0	0	0	0
88	ATCCCCGGGGAAACCTGGAGCGA	0	0	0	0
89	TCCCCGGGGAAACCTGGAGCGAA	7	7	3	0.283019
90	CCCCGGGGAAACCTGGAGCGAAC	1	1	0	0
91	CCCGGGGAAACCTGGAGCGAACT	28	28	32	3.01887
92	CCGGGGAAACCTGGAGCGAACTG	15	15	9	0.849057
93	CGGGGAAACCTGGAGCGAACTGG	1	1	2	0.188679
94	GGGGAAACCTGGAGCGAACTGGC	1	1	2	0.188679
95	GGGAAACCTGGAGCGAACTGGCA	14	14	10	0.943396
96	GGAAACCTGGAGCGAACTGGCAA	341	341	127	11.9811
97	GAAACCTGGAGCGAACTGGCAAA	90	90	45	4.24528
98	AAACCTGGAGCGAACTGGCAAAA	22	22	15	1.41509
99	AACCTGGAGCGAACTGGCAAAAA	83	83	21	1.98113
100	ACCTGGAGCGAACTGGCAAAAAA	91	91	34	3.20755
101	CCTGGAGCGAACTGGCAAAAAAG	54	54	24	2.26415
102	CTGGAGCGAACTGGCAAAAAAGG	3	3	0	0
103	TGGAGCGAACTGGCAAAAAAGGA	0	0	2	0.188679
104	GGAGCGAACTGGCAAAAAAGGAC	1	1	0	0
105	GAGCGAACTGGCAAAAAAGGACG	0	0	2	0.188679
106	AGCGAACTGGCAAAAAAGGACGG	4	4	2	0.188679
107	GCGAACTGGCAAAAAAGGACGGT	5	5	5	0.471698
108	CGAACTGGCAAAAAAGGACGGTG	8	8	5	0.471698
109	GAACTGGCAAAAAAGGACGGTGG	3	3	1	0.0943396
110	AACTGGCAAAAAAGGACGGTGGG	0	0	0	0
111	ACTGGCAAAAAAGGACGGTGGGG	12	12	3	0.283019
112	CTGGCAAAAAAGGACGGTGGGGA	0	0	0	0
113	TGGCAAAAAAGGACGGTGGGGAG	3	3	2	0.188679
114	GGCAAAAAAGGACGGTGGGGAGT	13	13	3	0.283019
115	GCAAAAAAGGACGGTGGGGAGTG	8	8	2	0.188679
116	CAAAAAAGGACGGTGGGGAGTGC	0	0	0	0
117	AAAAAAGGACGGTGGGGAGTGCC	0	0	0	0
118	AAAAAGGACGGTGGGGAGTGCCC	0	0	0	0
119	AAAAGGACGGTGGGGAGTGCCCA	12	12	1	0.0943396
120	AAAGGACGGTGGGGAGTGCCCAG	7	7	5	0.471698
121	AAGGACGGTGGGGAGTGCCCAGC	0	0	0	0
122	AGGACGGTGGGGAGTGCCCAGCG	0	0	0	0
123	GGACGGTGGGGAGTGCCCAGCGG	18	18	3	0.283019
124	GACGGTGGGGAGTGCCCAGCGGC	0	0	0	0
125	ACGGTGGGGAGTGCCCAGCGGCC	0	0	0	0
126	CGGTGGGGAGTGCCCAGCGGCCG	0	0	0	0
127	GGTGGGGAGTGCCCAGCGGCCGA	108	108	35	3.30189
128	GTGGGGAGTGCCCAGCGGCCGAC	3	3	0	0
129	TGGGGAGTGCCCAGCGGCCGACA	118	118	39	3.67925
130	GGGGAGTGCCCAGCGGCCGACAG	52	52	22	2.07547
131	GGGAGTGCCCAGCGGCCGACAGG	10	10	5	0.471698
132	GGAGTGCCCAGCGGCCGACAGGA	95	95	42	3.96226
133	GAGTGCCCAGCGGCCGACAGGAG	4	4	1	0.0943396
134	AGTGCCCAGCGGCCGACAGGAGT	57	57	34	3.20755
135	GTGCCCAGCGGCCGACAGGAGTA	20	20	11	1.03774
136	TGCCCAGCGGCCGACAGGAGTAA	58	58	37	3.49057
137	GCCCAGCGGCCGACAGGAGTAAT	21	21	14	1.32075
138	CCCAGCGGCCGACAGGAGTAATT	141	141	56	5.28302
139	CCAGCGGCCGACAGGAGTAATTC	16	16	4	0.377358
140	CAGCGGCCGACAGGAGTAATTCC	0	0	0	0
141	AGCGGCCGACAGGAGTAATTCCC	9	9	3	0.283019
142	GCGGCCGACAGGAGTAATTCCCG	20	20	11	1.03774
143	CGGCCGACAGGAGTAATTCCCGC	1	1	0	0
144	GGCCGACAGGAGTAATTCCCGCC	0	0	0	0
145	GCCGACAGGAGTAATTCCCGCCG	0	0	0	0
146	CCGACAGGAGTAATTCCCGCCGA	0	0	0	0
147	CGACAGGAGTAATTCCCGCCGAA	0	0	0	0
148	GACAGGAGTAATTCCCGCCGAAA	0	0	0	0
149	ACAGGAGTAATTCCCGCCGAAAC	4	4	3	0.283019
150	CAGGAGTAATTCCCGCCGAAACA	11	11	4	0.377358
151	AGGAGTAATTCCCGCCGAAACAG	34	34	15	1.41509
152	GGAGTAATTCCCGCCGAAACAGG	16	16	4	0.377358
153	GAGTAATTCCCGCCGAAACAGGG	1	1	5	0.471698
154	AGTAATTCCCGCCGAAACAGGGT	12	12	3	0.283019
155	GTAATTCCCGCCGAAACAGGGTT	1	1	0	0
156	TAATTCCCGCCGAAACAGGGTTT	0	0	0	0
157	AATTCCCGCCGAAACAGGGTTTT	1	1	3	0.283019
158	ATTCCCGCCGAAACAGGGTTTTC	0	0	0	0
159	TTCCCGCCGAAACAGGGTTTTCA	0	0	0	0
160	TCCCGCCGAAACAGGGTTTTCAC	0	0	0	0
161	CCCGCCGAAACAGGGTTTTCACC	0	0	0	0
162	CCGCCGAAACAGGGTTTTCACCC	0	0	0	0
163	CGCCGAAACAGGGTTTTCACCCT	0	0	0	0
164	GCCGAAACAGGGTTTTCACCCTT	4	4	0	0
165	CCGAAACAGGGTTTTCACCCTTC	0	0	0	0
166	CGAAACAGGGTTTTCACCCTTCC	0	0	0	0
167	GAAACAGGGTTTTCACCCTTCCT	0	0	0	0
168	AAACAGGGTTTTCACCCTTCCTT	0	0	0	0
169	AACAGGGTTTTCACCCTTCCTTT	0	0	0	0
170	ACAGGGTTTTCACCCTTCCTTTC	0	0	0	0
171	CAGGGTTTTCACCCTTCCTTTCT	0	0	0	0
172	AGGGTTTTCACCCTTCCTTTCTT	0	0	0	0
173	GGGTTTTCACCCTTCCTTTCTTC	0	0	0	0
174	GGTTTTCACCCTTCCTTTCTTCG	7	7	6	0.566038
175	GTTTTCACCCTTCCTTTCTTCGG	1	1	0	0
176	TTTTCACCCTTCCTTTCTTCGGG	0	0	0	0
177	TTTCACCCTTCCTTTCTTCGGGT	0	0	0	0
178	TTCACCCTTCCTTTCTTCGGGTG	0	0	0	0
179	TCACCCTTCCTTTCTTCGGGTGT	0	0	0	0
180	CACCCTTCCTTTCTTCGGGTGTC	0	0	0	0
181	ACCCTTCCTTTCTTCGGGTGTCC	0	0	0	0
182	CCCTTCCTTTCTTCGGGTGTCCT	21	21	11	1.03774
183	CCTTCCTTTCTTCGGGTGTCCTT	147	147	62	5.84906
184	CTTCCTTTCTTCGGGTGTCCTTC	12	12	5	0.471698
185	TTCCTTTCTTCGGGTGTCCTTCC	1	1	0	0
186	TCCTTTCTTCGGGTGTCCTTCCT	27	27	14	1.32075
187	CCTTTCTTCGGGTGTCCTTCCTC	24	24	4	0.377358
188	CTTTCTTCGGGTGTCCTTCCTCG	83	83	39	3.67925
189	TTTCTTCGGGTGTCCTTCCTCGC	2	2	5	0.471698
190	TTCTTCGGGTGTCCTTCCTCGCG	3	3	2	0.188679
191	TCTTCGGGTGTCCTTCCTCGCGC	5	5	9	0.849057
192	CTTCGGGTGTCCTTCCTCGCGCC	0	0	0	0
193	TTCGGGTGTCCTTCCTCGCGCCC	6	6	2	0.188679
194	TCGGGTGTCCTTCCTCGCGCCCG	1	1	0	0
195	CGGGTGTCCTTCCTCGCGCCCGC	60	60	14	1.32075
196	GGGTGTCCTTCCTCGCGCCCGCA	778	778	252	23.7736
197	GGTGTCCTTCCTCGCGCCCGCAG	30	30	16	1.50943
198	GTGTCCTTCCTCGCGCCCGCAGG	2	2	4	0.377358
199	TGTCCTTCCTCGCGCCCGCAGGA	65	65	28	2.64151
200	GTCCTTCCTCGCGCCCGCAGGAC	0	0	0	0
201	TCCTTCCTCGCGCCCGCAGGACC	0	0	0	0
202	CCTTCCTCGCGCCCGCAGGACCA	14	14	6	0.566038
203	CTTCCTCGCGCCCGCAGGACCAC	2	2	0	0
204	TTCCTCGCGCCCGCAGGACCACC	5	5	0	0
205	TCCTCGCGCCCGCAGGACCACCC	0	0	0	0
206	CCTCGCGCCCGCAGGACCACCCC	0	0	0	0
207	CTCGCGCCCGCAGGACCACCCCT	27	27	15	1.41509
208	TCGCGCCCGCAGGACCACCCCTC	0	0	0	0
209	CGCGCCCGCAGGACCACCCCTCG	5	5	0	0
210	GCGCCCGCAGGACCACCCCTCGC	0	0	0	0
211	CGCCCGCAGGACCACCCCTCGCC	0	0	0	0
212	GCCCGCAGGACCACCCCTCGCCC	0	0	0	0
213	CCCGCAGGACCACCCCTCGCCCC	0	0	0	0
214	CCGCAGGACCACCCCTCGCCCCC	0	0	1	0.0943396
215	CGCAGGACCACCCCTCGCCCCCT	1	1	1	0.0943396
216	GCAGGACCACCCCTCGCCCCCTT	9	9	0	0
217	CAGGACCACCCCTCGCCCCCTTT	0	0	0	0
218	AGGACCACCCCTCGCCCCCTTTG	2	2	0	0
219	GGACCACCCCTCGCCCCCTTTGC	0	0	0	0
220	GACCACCCCTCGCCCCCTTTGCG	0	0	0	0
221	ACCACCCCTCGCCCCCTTTGCGC	0	0	0	0
222	CCACCCCTCGCCCCCTTTGCGCT	4	4	1	0.0943396
223	CACCCCTCGCCCCCTTTGCGCTG	2	2	1	0.0943396
224	ACCCCTCGCCCCCTTTGCGCTGT	4	4	1	0.0943396
225	CCCCTCGCCCCCTTTGCGCTGTC	15	15	5	0.471698
226	CCCTCGCCCCCTTTGCGCTGTCG	4	4	4	0.377358
227	CCTCGCCCCCTTTGCGCTGTCGC	0	0	0	0
228	CTCGCCCCCTTTGCGCTGTCGCT	4	4	1	0.0943396
229	TCGCCCCCTTTGCGCTGTCGCTT	1	1	0	0
230	CGCCCCCTTTGCGCTGTCGCTTC	1	1	3	0.283019
231	GCCCCCTTTGCGCTGTCGCTTCG	8	8	3	0.283019
232	CCCCCTTTGCGCTGTCGCTTCGG	0	0	0	0
233	CCCCTTTGCGCTGTCGCTTCGGC	0	0	0	0
234	CCCTTTGCGCTGTCGCTTCGGCT	0	0	0	0
235	CCTTTGCGCTGTCGCTTCGGCTA	0	0	0	0
236	CTTTGCGCTGTCGCTTCGGCTAC	0	0	0	0
237	TTTGCGCTGTCGCTTCGGCTACT	0	0	0	0
238	TTGCGCTGTCGCTTCGGCTACTA	8	8	6	0.566038
239	TGCGCTGTCGCTTCGGCTACTAC	1	1	1	0.0943396
240	GCGCTGTCGCTTCGGCTACTACC	0	0	0	0
241	CGCTGTCGCTTCGGCTACTACCC	6	6	2	0.188679
242	GCTGTCGCTTCGGCTACTACCCG	3	3	1	0.0943396
243	CTGTCGCTTCGGCTACTACCCGG	5	5	3	0.283019
244	TGTCGCTTCGGCTACTACCCGGT	21	21	5	0.471698
245	GTCGCTTCGGCTACTACCCGGTG	10	10	9	0.849057
246	TCGCTTCGGCTACTACCCGGTGG	21	21	3	0.283019
247	CGCTTCGGCTACTACCCGGTGGA	22	22	3	0.283019
248	GCTTCGGCTACTACCCGGTGGAA	125	125	62	5.84906
249	CTTCGGCTACTACCCGGTGGAAA	174	174	76	7.16981
250	TTCGGCTACTACCCGGTGGAAAC	11	11	3	0.283019
251	TCGGCTACTACCCGGTGGAAACA	30	30	7	0.660377
252	CGGCTACTACCCGGTGGAAACAA	8	8	4	0.377358
253	GGCTACTACCCGGTGGAAACAAC	17	17	6	0.566038
254	GCTACTACCCGGTGGAAACAACT	37	37	6	0.566038
255	CTACTACCCGGTGGAAACAACTG	3	3	0	0
256	TACTACCCGGTGGAAACAACTGA	3	3	2	0.188679
257	ACTACCCGGTGGAAACAACTGAA	229	229	114	10.7547
258	CTACCCGGTGGAAACAACTGAAG	9	9	5	0.471698
259	TACCCGGTGGAAACAACTGAAGC	8	8	1	0.0943396
260	ACCCGGTGGAAACAACTGAAGCT	31	31	18	1.69811
261	CCCGGTGGAAACAACTGAAGCTC	21	21	12	1.13208
262	CCGGTGGAAACAACTGAAGCTCC	0	0	0	0
263	CGGTGGAAACAACTGAAGCTCCC	0	0	1	0.0943396
264	GGTGGAAACAACTGAAGCTCCCG	3	3	6	0.566038
265	GTGGAAACAACTGAAGCTCCCGA	1	1	0	0
266	TGGAAACAACTGAAGCTCCCGAG	0	0	0	0
267	GGAAACAACTGAAGCTCCCGAGA	3	3	1	0.0943396
268	GAAACAACTGAAGCTCCCGAGAA	302	302	118	11.1321
269	AAACAACTGAAGCTCCCGAGAAC	29	29	10	0.943396
270	AACAACTGAAGCTCCCGAGAACC	13	13	6	0.566038
271	ACAACTGAAGCTCCCGAGAACCG	16	16	19	1.79245
272	CAACTGAAGCTCCCGAGAACCGC	9	9	0	0
273	AACTGAAGCTCCCGAGAACCGCT	14	14	13	1.22642
274	ACTGAAGCTCCCGAGAACCGCTT	51	51	17	1.60377
275	CTGAAGCTCCCGAGAACCGCTTT	10	10	3	0.283019
276	TGAAGCTCCCGAGAACCGCTTTT	30	30	6	0.566038
277	GAAGCTCCCGAGAACCGCTTTTT	70	70	22	2.07547
278	AAGCTCCCGAGAACCGCTTTTTC	9	9	0	0
279	AGCTCCCGAGAACCGCTTTTTCT	7	7	5	0.471698
280	GCTCCCGAGAACCGCTTTTTCTC	23	23	13	1.22642
281	CTCCCGAGAACCGCTTTTTCTCT	1	1	1	0.0943396
282	TCCCGAGAACCGCTTTTTCTCTA	17	17	1	0.0943396
283	CCCGAGAACCGCTTTTTCTCTAT	1	1	1	0.0943396
284	CCGAGAACCGCTTTTTCTCTATC	2	2	1	0.0943396
285	CGAGAACCGCTTTTTCTCTATCT	0	0	0	0
286	GAGAACCGCTTTTTCTCTATCTT	6	6	1	0.0943396
287	AGAACCGCTTTTTCTCTATCTTA	48	48	18	1.69811
288	GAACCGCTTTTTCTCTATCTTAC	7	7	5	0.471698
289	AACCGCTTTTTCTCTATCTTACT	21	21	2	0.188679
290	ACCGCTTTTTCTCTATCTTACTT	126	126	74	6.98113
291	CCGCTTTTTCTCTATCTTACTTG	41	41	24	2.26415
292	CGCTTTTTCTCTATCTTACTTGC	1	1	0	0
293	GCTTTTTCTCTATCTTACTTGCT	1	1	0	0
294	CTTTTTCTCTATCTTACTTGCTC	4	4	3	0.283019
295	TTTTTCTCTATCTTACTTGCTCC	0	0	0	0
296	TTTTCTCTATCTTACTTGCTCCG	28	28	17	1.60377
297	TTTCTCTATCTTACTTGCTCCGG	9	9	4	0.377358
298	TTCTCTATCTTACTTGCTCCGGG	5	5	3	0.283019
299	TCTCTATCTTACTTGCTCCGGGG	9	9	8	0.754717
300	CTCTATCTTACTTGCTCCGGGGC	0	0	0	0
301	TCTATCTTACTTGCTCCGGGGCG	6	6	4	0.377358
302	CTATCTTACTTGCTCCGGGGCGA	71	71	31	2.92453
303	TATCTTACTTGCTCCGGGGCGAG	3	3	5	0.471698
304	ATCTTACTTGCTCCGGGGCGAGG	4	4	3	0.283019
305	TCTTACTTGCTCCGGGGCGAGGG	37	37	8	0.754717
306	CTTACTTGCTCCGGGGCGAGGGT	13	13	5	0.471698
307	TTACTTGCTCCGGGGCGAGGGTG	0	0	0	0
308	TACTTGCTCCGGGGCGAGGGTGT	5	5	1	0.0943396
309	ACTTGCTCCGGGGCGAGGGTGTT	21	21	17	1.60377
310	CTTGCTCCGGGGCGAGGGTGTTT	72	72	50	4.71698
311	TTGCTCCGGGGCGAGGGTGTTTA	6	6	2	0.188679
312	TGCTCCGGGGCGAGGGTGTTTAG	11	11	7	0.660377
313	GCTCCGGGGCGAGGGTGTTTAGC	8	8	1	0.0943396
314	CTCCGGGGCGAGGGTGTTTAGCC	0	0	0	0
315	TCCGGGGCGAGGGTGTTTAGCCC	0	0	0	0
316	CCGGGGCGAGGGTGTTTAGCCCT	0	0	0	0
317	CGGGGCGAGGGTGTTTAGCCCTT	0	0	0	0
318	GGGGCGAGGGTGTTTAGCCCTTG	0	0	0	0
319	GGGCGAGGGTGTTTAGCCCTTGG	0	0	0	0
320	GGCGAGGGTGTTTAGCCCTTGGA	0	0	0	0
321	GCGAGGGTGTTTAGCCCTTGGAA	0	0	0	0
322	CGAGGGTGTTTAGCCCTTGGAAC	0	0	0	0
323	GAGGGTGTTTAGCCCTTGGAACC	0	0	0	0
324	AGGGTGTTTAGCCCTTGGAACCG	0	0	0	0
325	GGGTGTTTAGCCCTTGGAACCGC	0	0	2	0.188679
326	GGTGTTTAGCCCTTGGAACCGCA	67	67	25	2.35849
327	GTGTTTAGCCCTTGGAACCGCAG	3	3	1	0.0943396
328	TGTTTAGCCCTTGGAACCGCAGT	10	10	4	0.377358
329	GTTTAGCCCTTGGAACCGCAGTT	31	31	18	1.69811
330	TTTAGCCCTTGGAACCGCAGTTG	19	19	17	1.60377
331	TTAGCCCTTGGAACCGCAGTTGG	2	2	3	0.283019
332	TAGCCCTTGGAACCGCAGTTGGT	6	6	0	0
333	AGCCCTTGGAACCGCAGTTGGTT	3	3	1	0.0943396
334	GCCCTTGGAACCGCAGTTGGTTC	0	0	0	0
335	CCCTTGGAACCGCAGTTGGTTCC	0	0	0	0
336	CCTTGGAACCGCAGTTGGTTCCT	0	0	0	0
337	CTTGGAACCGCAGTTGGTTCCTC	0	0	0	0
338	TTGGAACCGCAGTTGGTTCCTCG	0	0	0	0
339	TGGAACCGCAGTTGGTTCCTCGG	0	0	0	0
340	GGAACCGCAGTTGGTTCCTCGGA	0	0	0	0
341	GAACCGCAGTTGGTTCCTCGGAA	4	4	2	0.188679
342	AACCGCAGTTGGTTCCTCGGAAC	0	0	0	0
343	ACCGCAGTTGGTTCCTCGGAACT	14	14	3	0.283019
344	CCGCAGTTGGTTCCTCGGAACTA	10	10	3	0.283019
345	CGCAGTTGGTTCCTCGGAACTAA	207	207	68	6.41509
346	GCAGTTGGTTCCTCGGAACTAAA	589	589	166	15.6604
347	CAGTTGGTTCCTCGGAACTAAAC	5	5	3	0.283019
348	AGTTGGTTCCTCGGAACTAAACT	0	0	0	0
349	GTTGGTTCCTCGGAACTAAACTC	0	0	0	0
350	TTGGTTCCTCGGAACTAAACTCG	4	4	1	0.0943396
351	TGGTTCCTCGGAACTAAACTCGT	16	16	3	0.283019
352	GGTTCCTCGGAACTAAACTCGTG	38	38	15	1.41509
353	GTTCCTCGGAACTAAACTCGTGG	3	3	0	0
354	TTCCTCGGAACTAAACTCGTGGT	0	0	0	0
355	TCCTCGGAACTAAACTCGTGGTT	1	1	2	0.188679
356	CCTCGGAACTAAACTCGTGGTTC	0	0	0	0
357	CTCGGAACTAAACTCGTGGTTCC	0	0	0	0
358	TCGGAACTAAACTCGTGGTTCCT	0	0	0	0

## Sheet: -24 nt
5'-Position	Sequences	PSTVd-Nb		PSTVd-NtRDR1
		Reads no.	Reads per million	Reads no.	Reads per million
0	CGGAACTAAACTCGTGGTTCCTGT	0	0	0	0
1	GGAACTAAACTCGTGGTTCCTGTG	0	0	0	0
2	GAACTAAACTCGTGGTTCCTGTGG	1	1	2	0.188679
3	AACTAAACTCGTGGTTCCTGTGGT	14	14	9	0.849057
4	ACTAAACTCGTGGTTCCTGTGGTT	49	49	24	2.26415
5	CTAAACTCGTGGTTCCTGTGGTTC	5	5	1	0.0943396
6	TAAACTCGTGGTTCCTGTGGTTCA	4	4	0	0
7	AAACTCGTGGTTCCTGTGGTTCAC	0	0	0	0
8	AACTCGTGGTTCCTGTGGTTCACA	8	8	6	0.566038
9	ACTCGTGGTTCCTGTGGTTCACAC	5	5	0	0
10	CTCGTGGTTCCTGTGGTTCACACC	1	1	1	0.0943396
11	TCGTGGTTCCTGTGGTTCACACCT	14	14	3	0.283019
12	CGTGGTTCCTGTGGTTCACACCTG	53	53	23	2.16981
13	GTGGTTCCTGTGGTTCACACCTGA	24	24	11	1.03774
14	TGGTTCCTGTGGTTCACACCTGAC	4	4	1	0.0943396
15	GGTTCCTGTGGTTCACACCTGACC	0	0	0	0
16	GTTCCTGTGGTTCACACCTGACCT	10	10	6	0.566038
17	TTCCTGTGGTTCACACCTGACCTC	17	17	5	0.471698
18	TCCTGTGGTTCACACCTGACCTCC	52	52	16	1.50943
19	CCTGTGGTTCACACCTGACCTCCT	390	390	233	21.9811
20	CTGTGGTTCACACCTGACCTCCTG	8	8	2	0.188679
21	TGTGGTTCACACCTGACCTCCTGA	196	196	81	7.64151
22	GTGGTTCACACCTGACCTCCTGAC	22	22	8	0.754717
23	TGGTTCACACCTGACCTCCTGACA	31	31	20	1.88679
24	GGTTCACACCTGACCTCCTGACAA	1741	1741	743	70.0943
25	GTTCACACCTGACCTCCTGACAAG	5	5	0	0
26	TTCACACCTGACCTCCTGACAAGA	38	38	16	1.50943
27	TCACACCTGACCTCCTGACAAGAA	42	42	18	1.69811
28	CACACCTGACCTCCTGACAAGAAA	93	93	80	7.54717
29	ACACCTGACCTCCTGACAAGAAAA	233	233	98	9.24528
30	CACCTGACCTCCTGACAAGAAAAG	20	20	8	0.754717
31	ACCTGACCTCCTGACAAGAAAAGA	21	21	4	0.377358
32	CCTGACCTCCTGACAAGAAAAGAA	13	13	19	1.79245
33	CTGACCTCCTGACAAGAAAAGAAA	45	45	18	1.69811
34	TGACCTCCTGACAAGAAAAGAAAA	15	15	9	0.849057
35	GACCTCCTGACAAGAAAAGAAAAA	19	19	10	0.943396
36	ACCTCCTGACAAGAAAAGAAAAAA	29	29	25	2.35849
37	CCTCCTGACAAGAAAAGAAAAAAG	31	31	12	1.13208
38	CTCCTGACAAGAAAAGAAAAAAGA	1	1	4	0.377358
39	TCCTGACAAGAAAAGAAAAAAGAA	14	14	9	0.849057
40	CCTGACAAGAAAAGAAAAAAGAAG	102	102	70	6.60377
41	CTGACAAGAAAAGAAAAAAGAAGG	0	0	0	0
42	TGACAAGAAAAGAAAAAAGAAGGC	0	0	0	0
43	GACAAGAAAAGAAAAAAGAAGGCG	20	20	8	0.754717
44	ACAAGAAAAGAAAAAAGAAGGCGG	0	0	0	0
45	CAAGAAAAGAAAAAAGAAGGCGGC	0	0	0	0
46	AAGAAAAGAAAAAAGAAGGCGGCT	0	0	1	0.0943396
47	AGAAAAGAAAAAAGAAGGCGGCTC	0	0	0	0
48	GAAAAGAAAAAAGAAGGCGGCTCG	1	1	0	0
49	AAAAGAAAAAAGAAGGCGGCTCGG	1	1	2	0.188679
50	AAAGAAAAAAGAAGGCGGCTCGGA	2	2	0	0
51	AAGAAAAAAGAAGGCGGCTCGGAG	3	3	0	0
52	AGAAAAAAGAAGGCGGCTCGGAGG	0	0	0	0
53	GAAAAAAGAAGGCGGCTCGGAGGA	16	16	10	0.943396
54	AAAAAAGAAGGCGGCTCGGAGGAG	5	5	5	0.471698
55	AAAAAGAAGGCGGCTCGGAGGAGC	0	0	0	0
56	AAAAGAAGGCGGCTCGGAGGAGCG	8	8	2	0.188679
57	AAAGAAGGCGGCTCGGAGGAGCGC	3	3	0	0
58	AAGAAGGCGGCTCGGAGGAGCGCT	27	27	16	1.50943
59	AGAAGGCGGCTCGGAGGAGCGCTT	106	106	54	5.09434
60	GAAGGCGGCTCGGAGGAGCGCTTC	0	0	0	0
61	AAGGCGGCTCGGAGGAGCGCTTCA	2	2	1	0.0943396
62	AGGCGGCTCGGAGGAGCGCTTCAG	1	1	0	0
63	GGCGGCTCGGAGGAGCGCTTCAGG	10	10	4	0.377358
64	GCGGCTCGGAGGAGCGCTTCAGGG	1	1	1	0.0943396
65	CGGCTCGGAGGAGCGCTTCAGGGA	2	2	4	0.377358
66	GGCTCGGAGGAGCGCTTCAGGGAT	297	297	133	12.5472
67	GCTCGGAGGAGCGCTTCAGGGATC	18	18	11	1.03774
68	CTCGGAGGAGCGCTTCAGGGATCC	9	9	1	0.0943396
69	TCGGAGGAGCGCTTCAGGGATCCC	11	11	2	0.188679
70	CGGAGGAGCGCTTCAGGGATCCCC	4	4	1	0.0943396
71	GGAGGAGCGCTTCAGGGATCCCCG	21	21	6	0.566038
72	GAGGAGCGCTTCAGGGATCCCCGG	9	9	5	0.471698
73	AGGAGCGCTTCAGGGATCCCCGGG	2	2	3	0.283019
74	GGAGCGCTTCAGGGATCCCCGGGG	11	11	10	0.943396
75	GAGCGCTTCAGGGATCCCCGGGGA	5	5	0	0
76	AGCGCTTCAGGGATCCCCGGGGAA	49	49	20	1.88679
77	GCGCTTCAGGGATCCCCGGGGAAA	155	155	61	5.75472
78	CGCTTCAGGGATCCCCGGGGAAAC	59	59	24	2.26415
79	GCTTCAGGGATCCCCGGGGAAACC	6	6	9	0.849057
80	CTTCAGGGATCCCCGGGGAAACCT	156	156	62	5.84906
81	TTCAGGGATCCCCGGGGAAACCTG	3	3	5	0.471698
82	TCAGGGATCCCCGGGGAAACCTGG	0	0	0	0
83	CAGGGATCCCCGGGGAAACCTGGA	0	0	0	0
84	AGGGATCCCCGGGGAAACCTGGAG	0	0	0	0
85	GGGATCCCCGGGGAAACCTGGAGC	0	0	5	0.471698
86	GGATCCCCGGGGAAACCTGGAGCG	3	3	2	0.188679
87	GATCCCCGGGGAAACCTGGAGCGA	5	5	1	0.0943396
88	ATCCCCGGGGAAACCTGGAGCGAA	0	0	1	0.0943396
89	TCCCCGGGGAAACCTGGAGCGAAC	5	5	1	0.0943396
90	CCCCGGGGAAACCTGGAGCGAACT	9	9	10	0.943396
91	CCCGGGGAAACCTGGAGCGAACTG	15	15	12	1.13208
92	CCGGGGAAACCTGGAGCGAACTGG	2	2	1	0.0943396
93	CGGGGAAACCTGGAGCGAACTGGC	4	4	0	0
94	GGGGAAACCTGGAGCGAACTGGCA	22	22	12	1.13208
95	GGGAAACCTGGAGCGAACTGGCAA	119	119	67	6.32075
96	GGAAACCTGGAGCGAACTGGCAAA	277	277	95	8.96226
97	GAAACCTGGAGCGAACTGGCAAAA	175	175	86	8.11321
98	AAACCTGGAGCGAACTGGCAAAAA	67	67	32	3.01887
99	AACCTGGAGCGAACTGGCAAAAAA	220	220	105	9.90566
100	ACCTGGAGCGAACTGGCAAAAAAG	10	10	3	0.283019
101	CCTGGAGCGAACTGGCAAAAAAGG	7	7	2	0.188679
102	CTGGAGCGAACTGGCAAAAAAGGA	0	0	2	0.188679
103	TGGAGCGAACTGGCAAAAAAGGAC	1	1	0	0
104	GGAGCGAACTGGCAAAAAAGGACG	14	14	16	1.50943
105	GAGCGAACTGGCAAAAAAGGACGG	8	8	0	0
106	AGCGAACTGGCAAAAAAGGACGGT	68	68	65	6.13208
107	GCGAACTGGCAAAAAAGGACGGTG	26	26	13	1.22642
108	CGAACTGGCAAAAAAGGACGGTGG	4	4	0	0
109	GAACTGGCAAAAAAGGACGGTGGG	5	5	4	0.377358
110	AACTGGCAAAAAAGGACGGTGGGG	0	0	0	0
111	ACTGGCAAAAAAGGACGGTGGGGA	10	10	5	0.471698
112	CTGGCAAAAAAGGACGGTGGGGAG	1	1	0	0
113	TGGCAAAAAAGGACGGTGGGGAGT	11	11	8	0.754717
114	GGCAAAAAAGGACGGTGGGGAGTG	42	42	24	2.26415
115	GCAAAAAAGGACGGTGGGGAGTGC	5	5	1	0.0943396
116	CAAAAAAGGACGGTGGGGAGTGCC	0	0	0	0
117	AAAAAAGGACGGTGGGGAGTGCCC	0	0	0	0
118	AAAAAGGACGGTGGGGAGTGCCCA	4	4	3	0.283019
119	AAAAGGACGGTGGGGAGTGCCCAG	3	3	0	0
120	AAAGGACGGTGGGGAGTGCCCAGC	0	0	0	0
121	AAGGACGGTGGGGAGTGCCCAGCG	0	0	0	0
122	AGGACGGTGGGGAGTGCCCAGCGG	10	10	3	0.283019
123	GGACGGTGGGGAGTGCCCAGCGGC	3	3	0	0
124	GACGGTGGGGAGTGCCCAGCGGCC	0	0	0	0
125	ACGGTGGGGAGTGCCCAGCGGCCG	0	0	0	0
126	CGGTGGGGAGTGCCCAGCGGCCGA	8	8	9	0.849057
127	GGTGGGGAGTGCCCAGCGGCCGAC	7	7	6	0.566038
128	GTGGGGAGTGCCCAGCGGCCGACA	24	24	12	1.13208
129	TGGGGAGTGCCCAGCGGCCGACAG	14	14	6	0.566038
130	GGGGAGTGCCCAGCGGCCGACAGG	14	14	13	1.22642
131	GGGAGTGCCCAGCGGCCGACAGGA	42	42	18	1.69811
132	GGAGTGCCCAGCGGCCGACAGGAG	12	12	12	1.13208
133	GAGTGCCCAGCGGCCGACAGGAGT	30	30	12	1.13208
134	AGTGCCCAGCGGCCGACAGGAGTA	112	112	87	8.20755
135	GTGCCCAGCGGCCGACAGGAGTAA	190	190	92	8.67925
136	TGCCCAGCGGCCGACAGGAGTAAT	72	72	36	3.39623
137	GCCCAGCGGCCGACAGGAGTAATT	414	414	323	30.4717
138	CCCAGCGGCCGACAGGAGTAATTC	45	45	29	2.73585
139	CCAGCGGCCGACAGGAGTAATTCC	19	19	22	2.07547
140	CAGCGGCCGACAGGAGTAATTCCC	2	2	0	0
141	AGCGGCCGACAGGAGTAATTCCCG	17	17	7	0.660377
142	GCGGCCGACAGGAGTAATTCCCGC	6	6	4	0.377358
143	CGGCCGACAGGAGTAATTCCCGCC	3	3	0	0
144	GGCCGACAGGAGTAATTCCCGCCG	0	0	0	0
145	GCCGACAGGAGTAATTCCCGCCGA	0	0	0	0
146	CCGACAGGAGTAATTCCCGCCGAA	0	0	0	0
147	CGACAGGAGTAATTCCCGCCGAAA	0	0	0	0
148	GACAGGAGTAATTCCCGCCGAAAC	0	0	0	0
149	ACAGGAGTAATTCCCGCCGAAACA	27	27	19	1.79245
150	CAGGAGTAATTCCCGCCGAAACAG	8	8	1	0.0943396
151	AGGAGTAATTCCCGCCGAAACAGG	3	3	5	0.471698
152	GGAGTAATTCCCGCCGAAACAGGG	53	53	22	2.07547
153	GAGTAATTCCCGCCGAAACAGGGT	19	19	11	1.03774
154	AGTAATTCCCGCCGAAACAGGGTT	48	48	9	0.849057
155	GTAATTCCCGCCGAAACAGGGTTT	5	5	1	0.0943396
156	TAATTCCCGCCGAAACAGGGTTTT	0	0	0	0
157	AATTCCCGCCGAAACAGGGTTTTC	0	0	2	0.188679
158	ATTCCCGCCGAAACAGGGTTTTCA	1	1	3	0.283019
159	TTCCCGCCGAAACAGGGTTTTCAC	0	0	0	0
160	TCCCGCCGAAACAGGGTTTTCACC	0	0	0	0
161	CCCGCCGAAACAGGGTTTTCACCC	0	0	1	0.0943396
162	CCGCCGAAACAGGGTTTTCACCCT	0	0	0	0
163	CGCCGAAACAGGGTTTTCACCCTT	26	26	4	0.377358
164	GCCGAAACAGGGTTTTCACCCTTC	0	0	0	0
165	CCGAAACAGGGTTTTCACCCTTCC	0	0	0	0
166	CGAAACAGGGTTTTCACCCTTCCT	0	0	0	0
167	GAAACAGGGTTTTCACCCTTCCTT	0	0	0	0
168	AAACAGGGTTTTCACCCTTCCTTT	0	0	0	0
169	AACAGGGTTTTCACCCTTCCTTTC	0	0	0	0
170	ACAGGGTTTTCACCCTTCCTTTCT	0	0	0	0
171	CAGGGTTTTCACCCTTCCTTTCTT	2	2	0	0
172	AGGGTTTTCACCCTTCCTTTCTTC	0	0	0	0
173	GGGTTTTCACCCTTCCTTTCTTCG	0	0	0	0
174	GGTTTTCACCCTTCCTTTCTTCGG	0	0	3	0.283019
175	GTTTTCACCCTTCCTTTCTTCGGG	0	0	0	0
176	TTTTCACCCTTCCTTTCTTCGGGT	0	0	0	0
177	TTTCACCCTTCCTTTCTTCGGGTG	0	0	0	0
178	TTCACCCTTCCTTTCTTCGGGTGT	0	0	0	0
179	TCACCCTTCCTTTCTTCGGGTGTC	0	0	0	0
180	CACCCTTCCTTTCTTCGGGTGTCC	0	0	0	0
181	ACCCTTCCTTTCTTCGGGTGTCCT	4	4	8	0.754717
182	CCCTTCCTTTCTTCGGGTGTCCTT	596	596	335	31.6038
183	CCTTCCTTTCTTCGGGTGTCCTTC	79	79	54	5.09434
184	CTTCCTTTCTTCGGGTGTCCTTCC	27	27	21	1.98113
185	TTCCTTTCTTCGGGTGTCCTTCCT	69	69	23	2.16981
186	TCCTTTCTTCGGGTGTCCTTCCTC	26	26	5	0.471698
187	CCTTTCTTCGGGTGTCCTTCCTCG	87	87	48	4.5283
188	CTTTCTTCGGGTGTCCTTCCTCGC	19	19	8	0.754717
189	TTTCTTCGGGTGTCCTTCCTCGCG	18	18	7	0.660377
190	TTCTTCGGGTGTCCTTCCTCGCGC	20	20	14	1.32075
191	TCTTCGGGTGTCCTTCCTCGCGCC	17	17	8	0.754717
192	CTTCGGGTGTCCTTCCTCGCGCCC	6	6	0	0
193	TTCGGGTGTCCTTCCTCGCGCCCG	2	2	1	0.0943396
194	TCGGGTGTCCTTCCTCGCGCCCGC	5	5	0	0
195	CGGGTGTCCTTCCTCGCGCCCGCA	20	20	21	1.98113
196	GGGTGTCCTTCCTCGCGCCCGCAG	19	19	7	0.660377
197	GGTGTCCTTCCTCGCGCCCGCAGG	45	45	16	1.50943
198	GTGTCCTTCCTCGCGCCCGCAGGA	48	48	34	3.20755
199	TGTCCTTCCTCGCGCCCGCAGGAC	2	2	3	0.283019
200	GTCCTTCCTCGCGCCCGCAGGACC	0	0	0	0
201	TCCTTCCTCGCGCCCGCAGGACCA	14	14	9	0.849057
202	CCTTCCTCGCGCCCGCAGGACCAC	16	16	9	0.849057
203	CTTCCTCGCGCCCGCAGGACCACC	2	2	2	0.188679
204	TTCCTCGCGCCCGCAGGACCACCC	1	1	1	0.0943396
205	TCCTCGCGCCCGCAGGACCACCCC	2	2	0	0
206	CCTCGCGCCCGCAGGACCACCCCT	107	107	67	6.32075
207	CTCGCGCCCGCAGGACCACCCCTC	9	9	3	0.283019
208	TCGCGCCCGCAGGACCACCCCTCG	0	0	0	0
209	CGCGCCCGCAGGACCACCCCTCGC	7	7	13	1.22642
210	GCGCCCGCAGGACCACCCCTCGCC	0	0	0	0
211	CGCCCGCAGGACCACCCCTCGCCC	2	2	1	0.0943396
212	GCCCGCAGGACCACCCCTCGCCCC	4	4	0	0
213	CCCGCAGGACCACCCCTCGCCCCC	4	4	1	0.0943396
214	CCGCAGGACCACCCCTCGCCCCCT	15	15	5	0.471698
215	CGCAGGACCACCCCTCGCCCCCTT	17	17	10	0.943396
216	GCAGGACCACCCCTCGCCCCCTTT	22	22	7	0.660377
217	CAGGACCACCCCTCGCCCCCTTTG	0	0	1	0.0943396
218	AGGACCACCCCTCGCCCCCTTTGC	0	0	0	0
219	GGACCACCCCTCGCCCCCTTTGCG	12	12	9	0.849057
220	GACCACCCCTCGCCCCCTTTGCGC	0	0	0	0
221	ACCACCCCTCGCCCCCTTTGCGCT	18	18	6	0.566038
222	CCACCCCTCGCCCCCTTTGCGCTG	12	12	7	0.660377
223	CACCCCTCGCCCCCTTTGCGCTGT	30	30	20	1.88679
224	ACCCCTCGCCCCCTTTGCGCTGTC	7	7	10	0.943396
225	CCCCTCGCCCCCTTTGCGCTGTCG	6	6	2	0.188679
226	CCCTCGCCCCCTTTGCGCTGTCGC	5	5	0	0
227	CCTCGCCCCCTTTGCGCTGTCGCT	33	33	9	0.849057
228	CTCGCCCCCTTTGCGCTGTCGCTT	48	48	18	1.69811
229	TCGCCCCCTTTGCGCTGTCGCTTC	10	10	5	0.471698
230	CGCCCCCTTTGCGCTGTCGCTTCG	14	14	7	0.660377
231	GCCCCCTTTGCGCTGTCGCTTCGG	10	10	0	0
232	CCCCCTTTGCGCTGTCGCTTCGGC	0	0	0	0
233	CCCCTTTGCGCTGTCGCTTCGGCT	12	12	6	0.566038
234	CCCTTTGCGCTGTCGCTTCGGCTA	5	5	1	0.0943396
235	CCTTTGCGCTGTCGCTTCGGCTAC	3	3	2	0.188679
236	CTTTGCGCTGTCGCTTCGGCTACT	8	8	8	0.754717
237	TTTGCGCTGTCGCTTCGGCTACTA	14	14	9	0.849057
238	TTGCGCTGTCGCTTCGGCTACTAC	7	7	3	0.283019
239	TGCGCTGTCGCTTCGGCTACTACC	7	7	7	0.660377
240	GCGCTGTCGCTTCGGCTACTACCC	5	5	3	0.283019
241	CGCTGTCGCTTCGGCTACTACCCG	12	12	6	0.566038
242	GCTGTCGCTTCGGCTACTACCCGG	32	32	18	1.69811
243	CTGTCGCTTCGGCTACTACCCGGT	57	57	28	2.64151
244	TGTCGCTTCGGCTACTACCCGGTG	37	37	18	1.69811
245	GTCGCTTCGGCTACTACCCGGTGG	27	27	12	1.13208
246	TCGCTTCGGCTACTACCCGGTGGA	18	18	11	1.03774
247	CGCTTCGGCTACTACCCGGTGGAA	208	208	105	9.90566
248	GCTTCGGCTACTACCCGGTGGAAA	245	245	104	9.81132
249	CTTCGGCTACTACCCGGTGGAAAC	36	36	30	2.83019
250	TTCGGCTACTACCCGGTGGAAACA	20	20	17	1.60377
251	TCGGCTACTACCCGGTGGAAACAA	308	308	169	15.9434
252	CGGCTACTACCCGGTGGAAACAAC	5	5	10	0.943396
253	GGCTACTACCCGGTGGAAACAACT	836	836	663	62.5472
254	GCTACTACCCGGTGGAAACAACTG	51	51	29	2.73585
255	CTACTACCCGGTGGAAACAACTGA	2	2	1	0.0943396
256	TACTACCCGGTGGAAACAACTGAA	31	31	25	2.35849
257	ACTACCCGGTGGAAACAACTGAAG	41	41	30	2.83019
258	CTACCCGGTGGAAACAACTGAAGC	8	8	2	0.188679
259	TACCCGGTGGAAACAACTGAAGCT	297	297	244	23.0189
260	ACCCGGTGGAAACAACTGAAGCTC	67	67	27	2.54717
261	CCCGGTGGAAACAACTGAAGCTCC	9	9	6	0.566038
262	CCGGTGGAAACAACTGAAGCTCCC	2	2	0	0
263	CGGTGGAAACAACTGAAGCTCCCG	1	1	5	0.471698
264	GGTGGAAACAACTGAAGCTCCCGA	30	30	10	0.943396
265	GTGGAAACAACTGAAGCTCCCGAG	4	4	0	0
266	TGGAAACAACTGAAGCTCCCGAGA	6	6	2	0.188679
267	GGAAACAACTGAAGCTCCCGAGAA	17	17	13	1.22642
268	GAAACAACTGAAGCTCCCGAGAAC	11	11	6	0.566038
269	AAACAACTGAAGCTCCCGAGAACC	7	7	3	0.283019
270	AACAACTGAAGCTCCCGAGAACCG	26	26	22	2.07547
271	ACAACTGAAGCTCCCGAGAACCGC	30	30	22	2.07547
272	CAACTGAAGCTCCCGAGAACCGCT	67	67	79	7.45283
273	AACTGAAGCTCCCGAGAACCGCTT	117	117	100	9.43396
274	ACTGAAGCTCCCGAGAACCGCTTT	434	434	288	27.1698
275	CTGAAGCTCCCGAGAACCGCTTTT	55	55	52	4.90566
276	TGAAGCTCCCGAGAACCGCTTTTT	61	61	27	2.54717
277	GAAGCTCCCGAGAACCGCTTTTTC	83	83	49	4.62264
278	AAGCTCCCGAGAACCGCTTTTTCT	50	50	37	3.49057
279	AGCTCCCGAGAACCGCTTTTTCTC	17	17	9	0.849057
280	GCTCCCGAGAACCGCTTTTTCTCT	85	85	34	3.20755
281	CTCCCGAGAACCGCTTTTTCTCTA	7	7	8	0.754717
282	TCCCGAGAACCGCTTTTTCTCTAT	38	38	23	2.16981
283	CCCGAGAACCGCTTTTTCTCTATC	0	0	2	0.188679
284	CCGAGAACCGCTTTTTCTCTATCT	1	1	2	0.188679
285	CGAGAACCGCTTTTTCTCTATCTT	3	3	0	0
286	GAGAACCGCTTTTTCTCTATCTTA	69	69	49	4.62264
287	AGAACCGCTTTTTCTCTATCTTAC	4	4	3	0.283019
288	GAACCGCTTTTTCTCTATCTTACT	49	49	29	2.73585
289	AACCGCTTTTTCTCTATCTTACTT	52	52	20	1.88679
290	ACCGCTTTTTCTCTATCTTACTTG	18	18	16	1.50943
291	CCGCTTTTTCTCTATCTTACTTGC	14	14	4	0.377358
292	CGCTTTTTCTCTATCTTACTTGCT	4	4	2	0.188679
293	GCTTTTTCTCTATCTTACTTGCTC	5	5	3	0.283019
294	CTTTTTCTCTATCTTACTTGCTCC	1	1	0	0
295	TTTTTCTCTATCTTACTTGCTCCG	16	16	2	0.188679
296	TTTTCTCTATCTTACTTGCTCCGG	8	8	6	0.566038
297	TTTCTCTATCTTACTTGCTCCGGG	5	5	2	0.188679
298	TTCTCTATCTTACTTGCTCCGGGG	3	3	2	0.188679
299	TCTCTATCTTACTTGCTCCGGGGC	9	9	11	1.03774
300	CTCTATCTTACTTGCTCCGGGGCG	7	7	5	0.471698
301	TCTATCTTACTTGCTCCGGGGCGA	101	101	56	5.28302
302	CTATCTTACTTGCTCCGGGGCGAG	6	6	2	0.188679
303	TATCTTACTTGCTCCGGGGCGAGG	3	3	3	0.283019
304	ATCTTACTTGCTCCGGGGCGAGGG	8	8	6	0.566038
305	TCTTACTTGCTCCGGGGCGAGGGT	47	47	54	5.09434
306	CTTACTTGCTCCGGGGCGAGGGTG	15	15	8	0.754717
307	TTACTTGCTCCGGGGCGAGGGTGT	10	10	3	0.283019
308	TACTTGCTCCGGGGCGAGGGTGTT	105	105	60	5.66038
309	ACTTGCTCCGGGGCGAGGGTGTTT	451	451	266	25.0943
310	CTTGCTCCGGGGCGAGGGTGTTTA	94	94	54	5.09434
311	TTGCTCCGGGGCGAGGGTGTTTAG	4	4	5	0.471698
312	TGCTCCGGGGCGAGGGTGTTTAGC	21	21	8	0.754717
313	GCTCCGGGGCGAGGGTGTTTAGCC	7	7	17	1.60377
314	CTCCGGGGCGAGGGTGTTTAGCCC	0	0	0	0
315	TCCGGGGCGAGGGTGTTTAGCCCT	24	24	16	1.50943
316	CCGGGGCGAGGGTGTTTAGCCCTT	19	19	12	1.13208
317	CGGGGCGAGGGTGTTTAGCCCTTG	5	5	1	0.0943396
318	GGGGCGAGGGTGTTTAGCCCTTGG	2	2	0	0
319	GGGCGAGGGTGTTTAGCCCTTGGA	3	3	0	0
320	GGCGAGGGTGTTTAGCCCTTGGAA	20	20	5	0.471698
321	GCGAGGGTGTTTAGCCCTTGGAAC	0	0	0	0
322	CGAGGGTGTTTAGCCCTTGGAACC	0	0	0	0
323	GAGGGTGTTTAGCCCTTGGAACCG	0	0	0	0
324	AGGGTGTTTAGCCCTTGGAACCGC	0	0	0	0
325	GGGTGTTTAGCCCTTGGAACCGCA	15	15	7	0.660377
326	GGTGTTTAGCCCTTGGAACCGCAG	80	80	31	2.92453
327	GTGTTTAGCCCTTGGAACCGCAGT	44	44	36	3.39623
328	TGTTTAGCCCTTGGAACCGCAGTT	527	527	189	17.8302
329	GTTTAGCCCTTGGAACCGCAGTTG	52	52	36	3.39623
330	TTTAGCCCTTGGAACCGCAGTTGG	8	8	4	0.377358
331	TTAGCCCTTGGAACCGCAGTTGGT	8	8	7	0.660377
332	TAGCCCTTGGAACCGCAGTTGGTT	111	111	68	6.41509
333	AGCCCTTGGAACCGCAGTTGGTTC	0	0	0	0
334	GCCCTTGGAACCGCAGTTGGTTCC	0	0	0	0
335	CCCTTGGAACCGCAGTTGGTTCCT	0	0	0	0
336	CCTTGGAACCGCAGTTGGTTCCTC	0	0	0	0
337	CTTGGAACCGCAGTTGGTTCCTCG	0	0	0	0
338	TTGGAACCGCAGTTGGTTCCTCGG	0	0	0	0
339	TGGAACCGCAGTTGGTTCCTCGGA	0	0	0	0
340	GGAACCGCAGTTGGTTCCTCGGAA	0	0	0	0
341	GAACCGCAGTTGGTTCCTCGGAAC	0	0	0	0
342	AACCGCAGTTGGTTCCTCGGAACT	9	9	8	0.754717
343	ACCGCAGTTGGTTCCTCGGAACTA	63	63	18	1.69811
344	CCGCAGTTGGTTCCTCGGAACTAA	31	31	16	1.50943
345	CGCAGTTGGTTCCTCGGAACTAAA	1458	1458	595	56.1321
346	GCAGTTGGTTCCTCGGAACTAAAC	56	56	17	1.60377
347	CAGTTGGTTCCTCGGAACTAAACT	0	0	0	0
348	AGTTGGTTCCTCGGAACTAAACTC	0	0	0	0
349	GTTGGTTCCTCGGAACTAAACTCG	17	17	19	1.79245
350	TTGGTTCCTCGGAACTAAACTCGT	11	11	3	0.283019
351	TGGTTCCTCGGAACTAAACTCGTG	31	31	22	2.07547
352	GGTTCCTCGGAACTAAACTCGTGG	9	9	9	0.849057
353	GTTCCTCGGAACTAAACTCGTGGT	38	38	10	0.943396
354	TTCCTCGGAACTAAACTCGTGGTT	24	24	11	1.03774
355	TCCTCGGAACTAAACTCGTGGTTC	0	0	0	0
356	CCTCGGAACTAAACTCGTGGTTCC	0	0	0	0
357	CTCGGAACTAAACTCGTGGTTCCT	0	0	0	0
358	TCGGAACTAAACTCGTGGTTCCTG	0	0	0	0
